# Supplementary material for: Community-level respiration of prokaryotic microbes may rise with global warming
Source: Nat Commun. 2019 Nov 12;10:5124. doi: 10.1038/s41467-019-13109-1 (PMC6851113; doi:10.1038/s41467-019-13109-1)
Supplement: Supplementary file 4 — Source Data [file 41467_2019_13109_MOESM4_ESM.xlsx]

## Sheet: fig_2
Species	Trait	ConKingdom	LabGrowthTemp	Tpk_C
Acetobacterium z-4290	Specific Growth Rate	Bacteria	6	29.56
Acidianus manzaensis	Specific Growth Rate	Archaea	70	78.81
Acidicaldus organivorans	Specific Growth Rate	Bacteria	45	51.84
Acidilobus aceticus	Specific Growth Rate	Archaea	80	84.25
Acidithiobacillus caldus	Specific Growth Rate	Bacteria	45	47.24
Acidocella aromatica	Specific Growth Rate	Bacteria	30	31
Aeropyrum pernix	Specific Growth Rate	Archaea	90	90.98
Alkaliphilus transvaalensis	Specific Growth Rate	Bacteria	37	40.7
Archaeoglobus veneficus	Specific Growth Rate	Archaea	75	79.8
Bacillus cereus	Specific Growth Rate	Bacteria	30	40.49
Bacillus cereus	Specific Growth Rate	Bacteria	30	38.54
Bacillus cereus	Specific Growth Rate	Bacteria	30	37.52
Bacillus cereus	Specific Growth Rate	Bacteria	30	30.65
Bacillus infernus	Specific Growth Rate	Bacteria	50	59.3
Bacillus sp. a2	Specific Growth Rate	Bacteria	70	67.34
Bacillus sp. ms30	Specific Growth Rate	Bacteria	55	58.26
Brochothrix thermosphacta	Specific Growth Rate	Bacteria	26	27.61
Caldanaerobacter subterraneus	Specific Growth Rate	Bacteria	70	66.81
Caldanaerobacter subterraneus	Specific Growth Rate	Bacteria	75	73.89
Caldicellulosiruptor obsidiansis	Specific Growth Rate	Bacteria	75	76.94
Caloramator indicus	Specific Growth Rate	Bacteria	70	62.67
Caloranaerobacter azorensis	Specific Growth Rate	Bacteria	65	64.46
Candidatus nitrosotalea devanaterra	Specific Growth Rate	Archaea	25	22.14
Chlorobium tepidum	Specific Growth Rate	Bacteria	47	45.86
Deferribacter thermophilus	Specific Growth Rate	Bacteria	60	58.4
Deinococcus geothermalis	Specific Growth Rate	Bacteria	45	47.8
Deinococcus murrayi	Specific Growth Rate	Bacteria	45	50.4
Desulfitobacterium dehalogenans	Specific Growth Rate	Bacteria	37	38.44
Desulfobacter curvatus	Specific Growth Rate	Bacteria	30	31.17
Desulfofaba gelida	Specific Growth Rate	Bacteria	4	7.33
Desulfofrigus fragile	Specific Growth Rate	Bacteria	4	21.09
Desulfofrigus oceanense	Specific Growth Rate	Bacteria	4	9.09
Desulforhopalus vacuolatus	Specific Growth Rate	Bacteria	10	21.45
Desulfotalea arctica	Specific Growth Rate	Bacteria	4	20.92
Desulfotalea psychrophila	Specific Growth Rate	Bacteria	10	11.2
Desulfotomaculum putei	Specific Growth Rate	Bacteria	50	64.08
Desulfurobacterium crinifex	Specific Growth Rate	Bacteria	60	62.18
Escherichia coli	Specific Growth Rate	Bacteria	37	37.41
Escherichia coli	Specific Growth Rate	Bacteria	30	41.55
Escherichia coli	Specific Growth Rate	Bacteria	30	39.52
Escherichia coli	Specific Growth Rate	Bacteria	30	38.65
Escherichia coli	Specific Growth Rate	Bacteria	30	38.49
Escherichia coli	Specific Growth Rate	Bacteria	30	40.02
Ferroglobus placidus	Specific Growth Rate	Archaea	85	86.05
Flavobacterium limicola	Specific Growth Rate	Bacteria	4	20.17
Flexistipes sinusarabici	Specific Growth Rate	Bacteria	46	47.68
Geobacillus thermodenitrificans	Specific Growth Rate	Bacteria	73	65.79
H1	Specific Growth Rate	Bacteria	72	69.61
Halanaerobium alcaliphilum	Specific Growth Rate	Bacteria	37	37.1
Haloarcula vallismortis	Specific Growth Rate	Archaea	41	45.52
Halobaculum gomorrense	Specific Growth Rate	Archaea	41	44.57
Halococcus morrhuae	Specific Growth Rate	Archaea	41	50.32
Haloferax volcanii	Specific Growth Rate	Archaea	41	44.78
Halogeometricum borinquense	Specific Growth Rate	Archaea	41	49.65
Halomonas subglaciescola	Specific Growth Rate	Bacteria	10	18.29
Halomonas subglaciescola	Specific Growth Rate	Bacteria	10	22.22
Halomonas subglaciescola	Specific Growth Rate	Bacteria	10	20.87
Halomonas subglaciescola	Specific Growth Rate	Bacteria	10	21.83
Halomonas subglaciescola	Specific Growth Rate	Bacteria	10	21.62
Halonatronum saccharophilum	Specific Growth Rate	Bacteria	37	47.04
Halorubrum saccharovorum	Specific Growth Rate	Archaea	41	43.39
Haloterrigena turkmenica	Specific Growth Rate	Archaea	41	50.74
Hydrogenophaga pseudoflava	Specific Growth Rate	Bacteria	8	22.34
Hydrogenophaga pseudoflava	Specific Growth Rate	Bacteria	8	22.99
Hydrogenophaga pseudoflava	Specific Growth Rate	Bacteria	8	24.38
Ignicoccus hospitalis	Specific Growth Rate	Archaea	90	81.72
Ignicoccus islandicus	Specific Growth Rate	Archaea	90	88.68
Ignicoccus pacificus	Specific Growth Rate	Archaea	90	89.55
Isosphaera pallida	Specific Growth Rate	Bacteria	45	43.44
Lactobacillus rhamnosus	Specific Growth Rate	Bacteria	37	42.4
Lactococcus lactis	Specific Growth Rate	Bacteria	40	34.7
Lactococcus piscium	Specific Growth Rate	Bacteria	26	23.45
Listeria monocytogenes	Specific Growth Rate	Bacteria	37	36.65
Listeria monocytogenes	Specific Growth Rate	Bacteria	37	36.83
Listeria monocytogenes	Specific Growth Rate	Bacteria	37	36.29
Listeria monocytogenes	Specific Growth Rate	Bacteria	30	36.78
Listeria monocytogenes	Specific Growth Rate	Bacteria	30	39.15
Marinithermus hydrothermalis	Specific Growth Rate	Bacteria	80	69.57
Marinobacter alkaliphilus	Specific Growth Rate	Bacteria	37	35.37
Marinobacter alkaliphilus	Specific Growth Rate	Bacteria	37	32.23
Mastigocladus laminosus	Specific Growth Rate	Bacteria	50	52.49
Mastigocladus laminosus	Specific Growth Rate	Bacteria	50	54.41
Mastigocladus laminosus	Specific Growth Rate	Bacteria	50	50.81
Mastigocladus laminosus	Specific Growth Rate	Bacteria	50	53.15
Mastigocladus laminosus	Specific Growth Rate	Bacteria	50	49.3
Meiothermus chliarophilus	Specific Growth Rate	Bacteria	50	62.37
Meiothermus chliarophilus	Specific Growth Rate	Bacteria	50	51.3
Metallosphaera hakonensis	Specific Growth Rate	Archaea	70	70.63
Methanobacterium sp. ivanov	Specific Growth Rate	Archaea	30	42.36
Methanobacterium sp. kuznetsov	Specific Growth Rate	Archaea	30	39.76
Methanobacterium sp. omeliansky	Specific Growth Rate	Archaea	30	42.31
Methanobacterium thermaggregans	Specific Growth Rate	Archaea	65	69.49
Methanoculleus submarinus	Specific Growth Rate	Archaea	37	42.1
Methanoculleus thermophilus	Specific Growth Rate	Archaea	37	56.03
Methanogenium frigidum	Specific Growth Rate	Archaea	15	13.07
Methanohalophilus portucalensis	Specific Growth Rate	Archaea	37	37.65
Methanolobus psychrophilus	Specific Growth Rate	Archaea	15	17.44
Methanopyrus kandleri	Specific Growth Rate	Archaea	100	104.15
Methanopyrus kandleri	Specific Growth Rate	Archaea	100	100.64
Natrialba asiatica	Specific Growth Rate	Archaea	41	43.79
Natrinema pellirubrum	Specific Growth Rate	Archaea	41	51.53
Natronobacterium gregoryi	Specific Growth Rate	Archaea	41	45.82
Natronococcus occultus	Specific Growth Rate	Archaea	41	45.91
Natronomonas pharaonis	Specific Growth Rate	Archaea	41	44.95
Natronorubrum bangense	Specific Growth Rate	Archaea	41	45.63
Nitrosotalea sp. nd2	Specific Growth Rate	Archaea	37	36.78
Palaeococcus helgesonii	Specific Growth Rate	Archaea	80	77.94
Peptoclostridium thermoalcaliphilum	Specific Growth Rate	Bacteria	50	49.01
Persephonella guaymasensis	Specific Growth Rate	Bacteria	70	70.82
Persephonella marina	Specific Growth Rate	Bacteria	70	72.49
Picrophilus oshimae	Specific Growth Rate	Archaea	60	59.12
Profundimonas piezophila	Specific Growth Rate	Bacteria	8	10.11
Pseudothermotoga lettingae	Specific Growth Rate	Bacteria	62	64.38
Pseudoxanthomonas taiwanensis	Specific Growth Rate	Bacteria	50	48.13
Psychrobacter glacincola	Specific Growth Rate	Bacteria	10	14.52
Psychrobacter glacincola	Specific Growth Rate	Bacteria	10	13.93
Psychrobacter glacincola	Specific Growth Rate	Bacteria	10	14.23
Pyrobaculum aerophilum	Specific Growth Rate	Archaea	97	98.93
Pyrobaculum calidifontis	Specific Growth Rate	Archaea	85	92.25
Pyrobaculum oguniense	Specific Growth Rate	Archaea	88	91.69
Pyrococcus horikoshii	Specific Growth Rate	Archaea	95	96.58
Pyrolobus fumarii	Specific Growth Rate	Archaea	106	104.05
Rhodothermus rhodothemus obamensis	Specific Growth Rate	Bacteria	70	80.31
Rubrobacter radiotolerans	Specific Growth Rate	Bacteria	50	48.55
Rubrobacter xylanophilus	Specific Growth Rate	Bacteria	50	60.54
Spiroplasma 277f	Specific Growth Rate	Bacteria	30	35.8
Spiroplasma apis	Specific Growth Rate	Bacteria	30	34.2
Spiroplasma apis	Specific Growth Rate	Bacteria	30	34.4
Spiroplasma apis	Specific Growth Rate	Bacteria	30	34.2
Spiroplasma apis	Specific Growth Rate	Bacteria	30	31.4
Spiroplasma apis	Specific Growth Rate	Bacteria	30	35.1
Spiroplasma bius-1	Specific Growth Rate	Bacteria	30	36.3
Spiroplasma cantharicola	Specific Growth Rate	Bacteria	30	31.9
Spiroplasma cantharicola	Specific Growth Rate	Bacteria	30	30.8
Spiroplasma cantharicola	Specific Growth Rate	Bacteria	30	28.6
Spiroplasma chinense	Specific Growth Rate	Bacteria	30	35.8
Spiroplasma citri	Specific Growth Rate	Bacteria	30	31.7
Spiroplasma citri	Specific Growth Rate	Bacteria	30	35
Spiroplasma citri	Specific Growth Rate	Bacteria	30	31.6
Spiroplasma citri	Specific Growth Rate	Bacteria	30	32.3
Spiroplasma clarkii	Specific Growth Rate	Bacteria	30	29
Spiroplasma culicicola	Specific Growth Rate	Bacteria	30	36.4
Spiroplasma culicicola	Specific Growth Rate	Bacteria	30	34.6
Spiroplasma df-1	Specific Growth Rate	Bacteria	30	28.7
Spiroplasma diminutum	Specific Growth Rate	Bacteria	30	32.2
Spiroplasma du-1	Specific Growth Rate	Bacteria	30	34
Spiroplasma ea-1	Specific Growth Rate	Bacteria	30	34.6
Spiroplasma ec-1	Specific Growth Rate	Bacteria	30	33.9
Spiroplasma floricola	Specific Growth Rate	Bacteria	30	34.4
Spiroplasma floricola	Specific Growth Rate	Bacteria	30	35.5
Spiroplasma floricola	Specific Growth Rate	Bacteria	30	36.1
Spiroplasma hyos-1	Specific Growth Rate	Bacteria	30	35.6
Spiroplasma i-25	Specific Growth Rate	Bacteria	30	29.4
Spiroplasma insolitum	Specific Growth Rate	Bacteria	30	29.8
Spiroplasma ixodetis	Specific Growth Rate	Bacteria	30	29.6
Spiroplasma ld-1	Specific Growth Rate	Bacteria	30	34.2
Spiroplasma ld-1	Specific Growth Rate	Bacteria	30	32
Spiroplasma meliferum	Specific Growth Rate	Bacteria	30	35.8
Spiroplasma mirum	Specific Growth Rate	Bacteria	30	35
Spiroplasma monobiae	Specific Growth Rate	Bacteria	30	32.2
Spiroplasma n525	Specific Growth Rate	Bacteria	30	31.1
Spiroplasma pals-1	Specific Growth Rate	Bacteria	30	30.9
Spiroplasma plhs-1	Specific Growth Rate	Bacteria	30	28.5
Spiroplasma pup-1	Specific Growth Rate	Bacteria	30	33.6
Spiroplasma sabaudiense	Specific Growth Rate	Bacteria	30	29.6
Spiroplasma taas-1	Specific Growth Rate	Bacteria	30	35.3
Spiroplasma taas-2	Specific Growth Rate	Bacteria	30	31.9
Spiroplasma tabs-1	Specific Growth Rate	Bacteria	30	35.6
Spiroplasma tabs-2	Specific Growth Rate	Bacteria	30	31.1
Spiroplasma taiwanense	Specific Growth Rate	Bacteria	30	28
Spiroplasma tals-2	Specific Growth Rate	Bacteria	30	30.4
Spiroplasma tass-1	Specific Growth Rate	Bacteria	30	31.6
Spiroplasma taus-1	Specific Growth Rate	Bacteria	30	29.8
Spiroplasma tg-1	Specific Growth Rate	Bacteria	30	30.1
Spiroplasma tius-1	Specific Growth Rate	Bacteria	30	29
Spiroplasma tn-1	Specific Growth Rate	Bacteria	30	35
Spiroplasma velocicrescens	Specific Growth Rate	Bacteria	30	35.7
Spiroplasma w115	Specific Growth Rate	Bacteria	30	29.6
Sulfobacillus sibiricus	Specific Growth Rate	Bacteria	55	54.12
Sulfobacillus sp. wr1	Specific Growth Rate	Bacteria	50	50.89
Sulfobacillus thermotolerans	Specific Growth Rate	Bacteria	40	38.9
Sulfolobus acidocaldarius	Specific Growth Rate	Archaea	75	76.14
Sulfolobus acidocaldarius	Specific Growth Rate	Archaea	75	86.98
Sulfolobus tengchongensis	Specific Growth Rate	Archaea	80	87.2
Sulfolobus yangmingensis	Specific Growth Rate	Archaea	70	79.92
Sulfophobococcus zilligii	Specific Growth Rate	Archaea	85	91.18
Sulfurisphaera ohwakuensis	Specific Growth Rate	Archaea	80	83.83
Symbiobacterium toebii	Specific Growth Rate	Bacteria	60	61.76
Synechococcus lividus	Specific Growth Rate	Bacteria	70	65.42
Syntrophothermus lipocalidus	Specific Growth Rate	Bacteria	55	57.3
Thermacetogenium phaeum	Specific Growth Rate	Bacteria	55	59.2
Thermaerobacter nagasakiensis	Specific Growth Rate	Bacteria	70	66.6
Thermoanaerobacter ethanolicus	Specific Growth Rate	Bacteria	70	66.24
Thermoanaerobacter kivui	Specific Growth Rate	Bacteria	60	66.32
Thermoanaerobacter mathranii	Specific Growth Rate	Bacteria	70	73.53
Thermoanaerobacter siderophilus	Specific Growth Rate	Bacteria	70	69.36
Thermoanaerobacter thermohydrosulfuricus	Specific Growth Rate	Bacteria	70	67.79
Thermococcus barophilus	Specific Growth Rate	Archaea	95	87.79
Thermococcus barophilus	Specific Growth Rate	Archaea	95	86.08
Thermococcus chitonophagus	Specific Growth Rate	Archaea	85	86.82
Thermococcus fumicolans	Specific Growth Rate	Archaea	80	85.93
Thermococcus hydrothermalis	Specific Growth Rate	Archaea	80	83.89
Thermococcus peptonophilus	Specific Growth Rate	Archaea	80	82.83
Thermococcus siculi	Specific Growth Rate	Archaea	85	86.97
Thermocrinis ruber	Specific Growth Rate	Bacteria	85	83.91
Thermodesulfovibrio yellowstonii	Specific Growth Rate	Bacteria	60	65.92
Thermoplasma acidophilum	Specific Growth Rate	Archaea	55	59.59
Thermoproteus uzoniensis	Specific Growth Rate	Archaea	88	87.4
Thermosipho japonicus	Specific Growth Rate	Bacteria	75	72.18
Thermosphaera aggregans	Specific Growth Rate	Archaea	85	85.54
Thermosyntropha lipolytica	Specific Growth Rate	Bacteria	60	81.94
Thermosyntropha lipolytica	Specific Growth Rate	Bacteria	60	83.07
Thermotoga sp.	Specific Growth Rate	Bacteria	75	88.8
Thermus aquaticus	Specific Growth Rate	Bacteria	70	68.15
Thermus sp. at61	Specific Growth Rate	Bacteria	75	72.58
Thermus sp. di	Specific Growth Rate	Bacteria	70	67.19
Thermus sp. nh	Specific Growth Rate	Bacteria	70	69.43
Thermus sp. yt1	Specific Growth Rate	Bacteria	70	67.46
Thermus thermophilus	Specific Growth Rate	Bacteria	75	69.46
Thermus thermophilus	Specific Growth Rate	Bacteria	70	83.62
Yersinia enterocolitica	Specific Growth Rate	Bacteria	25	23.45
Yersinia enterocolitica	Specific Growth Rate	Bacteria	25	26.45
Yersinia enterocolitica	Specific Growth Rate	Bacteria	25	26.75

## Sheet: fig_3
Species	Trait	E	Tpk_K	Tpk_C	P_pk	ConKingdom	TempPref
Acetobacterium bakii	Specific Growth Rate	0.167	295.34	22.19	3.013	Bacteria	Mesophile
Acetobacterium fimetarium	Specific Growth Rate	0.622	302.93	29.78	3.728	Bacteria	Mesophile
Acetobacterium z-4290	Specific Growth Rate	0.643	302.71	29.56	3.809	Bacteria	Mesophile
Acidianus infernus	Specific Growth Rate	1.14	365.17	92.02	8.376	Archaea	Thermophile
Acidianus sp. ale1	Specific Growth Rate	0.482	351.82	78.67	2.763	Archaea	Thermophile
Acidibacter ferrireducens	Specific Growth Rate	1.554	307.52	34.37	2.009	Bacteria	Mesophile
Acidilobus aceticus	Specific Growth Rate	2.054	357.4	84.25	6.648	Archaea	Thermophile
Acidilobus sulfurireducens	Specific Growth Rate	3.969	353.35	80.2	0.79	Archaea	Thermophile
Acidithiobacillus caldus	Specific Growth Rate	0.465	320.39	47.24	7.119	Bacteria	Thermophile
Acidithiobacillus ferrivorans	Specific Growth Rate	1.875	301.5	28.35	2.978	Bacteria	Mesophile
Acidocella aromatica	Specific Growth Rate	1.065	304.15	31	6.554	Bacteria	Mesophile
Acidovorax sp. k33	Specific Growth Rate	0.211	305.08	31.93	0.458	Bacteria	Mesophile
Aeribacillus pallidus	Specific Growth Rate	0.687	331.81	58.66	5.926	Bacteria	Thermophile
Aeromonas hydrophila	Specific Growth Rate	0.65	305.8	32.65	45.531	Bacteria	Mesophile
Aeropyrum pernix	Specific Growth Rate	1.42	364.13	90.98	6.093	Archaea	Thermophile
Alicyclobacillus acidocaldarius	Specific Growth Rate	0.395	340.4	67.25	33.235	Bacteria	Thermophile
Alicyclobacillus acidocaldarius	Specific Growth Rate	0.403	340.55	67.4	35.794	Bacteria	Thermophile
Alicyclobacillus acidocaldarius	Specific Growth Rate	1.639	337.88	64.73	29.218	Bacteria	Thermophile
Alkaliphilus transvaalensis	Specific Growth Rate	1.072	313.85	40.7	22.134	Bacteria	Thermophile
Anabaena bergii	Specific Growth Rate	0.49	300.05	26.9	0.395	Bacteria	Mesophile
Anabaena macrospora	Specific Growth Rate	0.295	300.75	27.6	0.251	Bacteria	Mesophile
Anabaena sp.	Specific Growth Rate	0.469	307.15	34	0.923	Bacteria	Mesophile
Anabaena sp. pcc7122	Specific Growth Rate	0.493	307.25	34.1	0.402	Bacteria	Mesophile
Anabaena spiroides	Specific Growth Rate	0.01	310.25	37.1	0.4	Bacteria	Mesophile
Anabaena ucrainica	Specific Growth Rate	1.366	300.75	27.6	0.737	Bacteria	Mesophile
Aphanizomenon flosaquae	Specific Growth Rate	0.162	300.35	27.2	0.408	Bacteria	Mesophile
Aphanizomenon gracile	Specific Growth Rate	0.856	306.85	33.7	0.858	Bacteria	Mesophile
Aphanizomenon gracile	Specific Growth Rate	0.181	301.45	28.3	0.435	Bacteria	Mesophile
Aphanizomenon ovalisporum	Specific Growth Rate	0.49	306.65	33.5	0.522	Bacteria	Mesophile
Archaeoglobus veneficus	Specific Growth Rate	1.332	352.95	79.8	16.241	Archaea	Thermophile
Bacillus cereus	Specific Growth Rate	0.84	306.06	32.91	31.609	Bacteria	Mesophile
Bacillus cereus	Specific Growth Rate	0.737	313.64	40.49	77.928	Bacteria	Mesophile
Bacillus cereus	Specific Growth Rate	0.893	311.69	38.54	66.439	Bacteria	Mesophile
Bacillus cereus	Specific Growth Rate	0.875	310.67	37.52	63.073	Bacteria	Mesophile
Bacillus cereus	Specific Growth Rate	1.174	303.8	30.65	40.698	Bacteria	Mesophile
Bacillus infernus	Specific Growth Rate	1.547	332.45	59.3	28.47	Bacteria	Thermophile
Bacillus megaterium	Specific Growth Rate	0.903	312.7	39.55	37.694	Bacteria	Mesophile
Bacillus megaterium	Specific Growth Rate	0.679	321.86	48.71	45.193	Bacteria	Thermophile
Bacillus megaterium	Specific Growth Rate	0.58	325.82	52.67	57.051	Bacteria	Thermophile
Bacillus megaterium	Specific Growth Rate	0.83	308.85	35.7	23.924	Bacteria	Mesophile
Bacillus megaterium	Specific Growth Rate	0.99	337.65	64.5	102.335	Bacteria	Thermophile
Bacillus megaterium	Specific Growth Rate	0.364	315.53	42.38	63.124	Bacteria	Thermophile
Bacillus sp. a2	Specific Growth Rate	0.55	340.49	67.34	4.025	Bacteria	Thermophile
Bacillus sp. f70	Specific Growth Rate	1.386	341.84	68.69	20.777	Bacteria	Thermophile
Bacillus sp. ms30	Specific Growth Rate	1.123	331.41	58.26	10.785	Bacteria	Thermophile
Bacillus subtilis	Specific Growth Rate	0.809	310.9	37.75	28.495	Bacteria	Mesophile
Bosea eneae	Specific Growth Rate	0.65	299.67	26.52	0.396	Bacteria	Mesophile
Brevibacterium sp. cr3/1/15	Specific Growth Rate	1.013	292.11	18.96	2.002	Bacteria	Mesophile
Brochothrix thermosphacta	Specific Growth Rate	0.67	300.76	27.61	30.604	Bacteria	Mesophile
Caldanaerobacter subterraneus	Specific Growth Rate	0.843	339.96	66.81	6.282	Bacteria	Thermophile
Caldanaerobacter subterraneus	Specific Growth Rate	1.022	347.4	74.25	15.755	Bacteria	Thermophile
Caldanaerobacter subterraneus	Specific Growth Rate	1.001	347.04	73.89	6.447	Bacteria	Thermophile
Caldicellulosiruptor obsidiansis	Specific Growth Rate	0.185	350.09	76.94	15.991	Bacteria	Thermophile
Caldisphaera draconis	Specific Growth Rate	1.902	344.25	71.1	0.652	Archaea	Thermophile
Caloramator indicus	Specific Growth Rate	4.226	335.82	62.67	65.01	Bacteria	Thermophile
Caloranaerobacter azorensis	Specific Growth Rate	0.856	337.61	64.46	40.972	Bacteria	Thermophile
Chlorobium tepidum	Specific Growth Rate	0.525	319.01	45.86	7.762	Bacteria	Thermophile
Clostridium perfringens	Specific Growth Rate	0.968	316.9	43.75	64.568	Bacteria	Thermophile
Clostridium perfringens	Specific Growth Rate	0.614	317.49	44.34	53.644	Bacteria	Thermophile
Clostridium perfringens	Specific Growth Rate	0.578	320.23	47.08	52.481	Bacteria	Thermophile
Colwellia hornerae	Specific Growth Rate	0.732	284.07	10.92	4.054	Bacteria	Mesophile
Colwellia psychrerythraea	Specific Growth Rate	0.46	286.08	12.93	5.707	Bacteria	Mesophile
Colwellia psychrotropica	Specific Growth Rate	0.447	291.01	17.86	9.683	Bacteria	Mesophile
Cylindrospermopsis raciborskii	Specific Growth Rate	1.885	302.05	28.9	0.828	Bacteria	Mesophile
Cylindrospermopsis raciborskii	Specific Growth Rate	1.227	301.75	28.6	0.466	Bacteria	Mesophile
Cylindrospermopsis raciborskii	Specific Growth Rate	0.458	305.55	32.4	0.376	Bacteria	Mesophile
Cylindrospermopsis raciborskii	Specific Growth Rate	0.459	305.55	32.4	0.585	Bacteria	Mesophile
Cylindrospermopsis raciborskii	Specific Growth Rate	0.449	304.75	31.6	0.496	Bacteria	Mesophile
Cylindrospermopsis raciborskii	Specific Growth Rate	0.421	304.55	31.4	0.472	Bacteria	Mesophile
Cylindrospermopsis raciborskii	Specific Growth Rate	0.364	306.45	33.3	0.653	Bacteria	Mesophile
Cylindrospermopsis raciborskii	Specific Growth Rate	0.343	306.15	33	0.421	Bacteria	Mesophile
Cylindrospermopsis raciborskii	Specific Growth Rate	4.254	309.25	36.1	0.737	Bacteria	Mesophile
Cylindrospermopsis raciborskii	Specific Growth Rate	0.478	301.45	28.3	0.497	Bacteria	Mesophile
Cylindrospermopsis raciborskii	Specific Growth Rate	3.481	302.05	28.9	0.785	Bacteria	Mesophile
Cylindrospermopsis raciborskii	Specific Growth Rate	2.026	301.25	28.1	0.609	Bacteria	Mesophile
Deferribacter thermophilus	Specific Growth Rate	1.034	331.55	58.4	17.102	Bacteria	Thermophile
Deinococcus geothermalis	Specific Growth Rate	0.822	320.95	47.8	20.285	Bacteria	Thermophile
Deinococcus murrayi	Specific Growth Rate	0.484	323.55	50.4	18.2	Bacteria	Thermophile
Desulfitobacterium dehalogenans	Specific Growth Rate	0.806	311.59	38.44	3.855	Bacteria	Mesophile
Desulfobacter curvatus	Specific Growth Rate	0.802	304.32	31.17	0.947	Bacteria	Mesophile
Desulfofaba gelida	Specific Growth Rate	1.043	280.48	7.33	0.142	Bacteria	Mesophile
Desulfofrigus fragile	Specific Growth Rate	0.378	294.24	21.09	0.887	Bacteria	Mesophile
Desulfofrigus oceanense	Specific Growth Rate	1.189	282.24	9.09	0.103	Bacteria	Mesophile
Desulforhopalus vacuolatus	Specific Growth Rate	0.616	294.6	21.45	0.754	Bacteria	Mesophile
Desulfotalea arctica	Specific Growth Rate	0.383	294.07	20.92	0.514	Bacteria	Mesophile
Desulfotalea psychrophila	Specific Growth Rate	0.628	284.35	11.2	0.611	Bacteria	Mesophile
Desulfotomaculum alkaliphilum	Specific Growth Rate	0.831	325.63	52.48	1.075	Bacteria	Thermophile
Desulfotomaculum putei	Specific Growth Rate	0.986	337.23	64.08	9.374	Bacteria	Thermophile
Desulfurobacterium crinifex	Specific Growth Rate	1.507	335.33	62.18	14.951	Bacteria	Thermophile
Desulfurococcus sp. s	Specific Growth Rate	0.557	360.52	87.37	36.797	Archaea	Thermophile
Desulfurococcus sp. sy	Specific Growth Rate	0.526	361.96	88.81	32.13	Archaea	Thermophile
Desulfuromonas michiganensis	Specific Growth Rate	0.676	355.2	82.05	21.386	Bacteria	Thermophile
Desulfuromonas michiganensis	Specific Growth Rate	0.635	355.64	82.49	21.785	Bacteria	Thermophile
Enterococcus faecalis	Specific Growth Rate	0.832	311.02	37.87	30.313	Bacteria	Mesophile
Erwinia amylovora	Specific Growth Rate	0.702	301.91	28.76	15.037	Bacteria	Mesophile
Escherichia coli	Specific Growth Rate	0.443	314.9	41.75	36.417	Bacteria	Thermophile
Escherichia coli	Specific Growth Rate	1.329	313.65	40.5	47.453	Bacteria	Mesophile
Escherichia coli	Specific Growth Rate	0.594	310.56	37.41	27.45	Bacteria	Mesophile
Escherichia coli	Specific Growth Rate	0.849	312.74	39.59	60.891	Bacteria	Mesophile
Escherichia coli	Specific Growth Rate	0.833	314.7	41.55	68.615	Bacteria	Thermophile
Escherichia coli	Specific Growth Rate	0.78	312.67	39.52	58.317	Bacteria	Mesophile
Escherichia coli	Specific Growth Rate	0.862	311.8	38.65	68.487	Bacteria	Mesophile
Escherichia coli	Specific Growth Rate	1.227	311.64	38.49	54.194	Bacteria	Mesophile
Escherichia coli	Specific Growth Rate	0.823	313.17	40.02	70.623	Bacteria	Mesophile
Escherichia coli	Specific Growth Rate	0.703	312.55	39.4	78.445	Bacteria	Mesophile
Escherichia coli	Specific Growth Rate	0.65	313.16	40.01	62.842	Bacteria	Mesophile
Escherichia coli	Specific Growth Rate	0.654	313.56	40.41	65.844	Bacteria	Mesophile
Escherichia coli	Specific Growth Rate	0.633	313.86	40.71	67.423	Bacteria	Thermophile
Escherichia coli	Specific Growth Rate	0.643	313.26	40.11	60.761	Bacteria	Mesophile
Escherichia coli	Specific Growth Rate	0.793	314.46	41.31	60.744	Bacteria	Thermophile
Escherichia coli	Specific Growth Rate	0.943	314.66	41.51	56.468	Bacteria	Thermophile
Escherichia coli	Specific Growth Rate	0.756	311.46	38.31	85.607	Bacteria	Mesophile
Escherichia coli	Specific Growth Rate	0.897	312.76	39.61	56.532	Bacteria	Mesophile
Escherichia coli	Specific Growth Rate	0.735	313.36	40.21	64.23	Bacteria	Mesophile
Escherichia coli	Specific Growth Rate	0.736	311.25	38.1	27.406	Bacteria	Mesophile
Escherichia coli	Specific Growth Rate	0.38	309.74	36.59	4.164	Bacteria	Mesophile
Escherichia coli	Specific Growth Rate	1.024	311.79	38.64	22.809	Bacteria	Mesophile
Escherichia coli	Specific Growth Rate	0.609	312.74	39.59	12.656	Bacteria	Mesophile
Escherichia coli	Specific Growth Rate	0.425	310.85	37.7	2.548	Bacteria	Mesophile
Ferroglobus placidus	Specific Growth Rate	2.032	359.2	86.05	6.167	Archaea	Thermophile
Fervidobacterium pennivorans	Specific Growth Rate	0.659	343.44	70.29	6.188	Bacteria	Thermophile
Flavobacterium limicola	Specific Growth Rate	0.509	293.32	20.17	2.891	Bacteria	Mesophile
Flexistipes sinusarabici	Specific Growth Rate	0.726	320.83	47.68	2.16	Bacteria	Thermophile
Gelidibacter gilvus	Specific Growth Rate	0.634	296.71	23.56	3.498	Bacteria	Mesophile
Gelidibacter sp.	Specific Growth Rate	0.889	296.08	22.93	4.947	Bacteria	Mesophile
Geobacillus caldotenax	Specific Growth Rate	1.086	335.67	62.52	76.11	Bacteria	Thermophile
Geobacillus caldotenax	Specific Growth Rate	1.046	336.89	63.74	52.885	Bacteria	Thermophile
Geobacillus caldoxylosilyticus	Specific Growth Rate	0.621	341.25	68.1	35.209	Bacteria	Thermophile
Geobacillus stearothermophilus	Specific Growth Rate	1.424	329.8	56.65	59.591	Bacteria	Thermophile
Geobacillus thermodenitrificans	Specific Growth Rate	1.583	338.94	65.79	50.953	Bacteria	Thermophile
Geobacillus thermoleovorans	Specific Growth Rate	1.001	345.04	71.89	14.6	Bacteria	Thermophile
Geobacillus thermoleovorans	Specific Growth Rate	1.099	345.25	72.1	30.838	Bacteria	Thermophile
Geogemma barossii	Specific Growth Rate	1.088	377.15	104	8.958	Archaea	Thermophile
Geoglobus ahangari	Specific Growth Rate	2.14	360.8	87.65	3.181	Archaea	Thermophile
Glaciecola punicea	Specific Growth Rate	1.113	292.08	18.93	1.77	Bacteria	Mesophile
Glaciecola punicea	Specific Growth Rate	0.738	287.96	14.81	2.537	Bacteria	Mesophile
H1	Specific Growth Rate	0.312	342.76	69.61	9.086	Bacteria	Thermophile
Halanaerobium alcaliphilum	Specific Growth Rate	1.146	310.25	37.1	7.159	Bacteria	Mesophile
Halanaerobium lacusrosei	Specific Growth Rate	0.539	315.88	42.73	4.509	Bacteria	Thermophile
Haloarcula vallismortis	Specific Growth Rate	0.333	318.67	45.52	13.333	Archaea	Mesophile
Halobacterium sp. acam32	Specific Growth Rate	1.113	302.63	29.48	0.426	Archaea	Mesophile
Halobacterium sp. acam34	Specific Growth Rate	0.894	308.47	35.32	0.592	Archaea	Mesophile
Halobaculum gomorrense	Specific Growth Rate	0.384	317.72	44.57	13.801	Archaea	Mesophile
Halococcus morrhuae	Specific Growth Rate	0.339	323.47	50.32	16.788	Archaea	Thermophile
Haloferax volcanii	Specific Growth Rate	0.347	317.93	44.78	16.016	Archaea	Mesophile
Halogeometricum borinquense	Specific Growth Rate	0.387	322.8	49.65	16.253	Archaea	Thermophile
Halomonas campisalis	Specific Growth Rate	1.174	305.29	32.14	3.589	Bacteria	Mesophile
Halomonas elongata	Specific Growth Rate	0.893	309.94	36.79	22.709	Bacteria	Mesophile
Halomonas elongata	Specific Growth Rate	1.151	311.68	38.53	3.192	Bacteria	Mesophile
Halomonas elongata	Specific Growth Rate	0.777	309.39	36.24	17.448	Bacteria	Mesophile
Halomonas halodenitrificans	Specific Growth Rate	0.679	306.78	33.63	10.73	Bacteria	Mesophile
Halomonas halodenitrificans	Specific Growth Rate	0.787	305.28	32.13	2.361	Bacteria	Mesophile
Halomonas halodenitrificans	Specific Growth Rate	0.961	307.23	34.08	9.139	Bacteria	Mesophile
Halomonas halodenitrificans	Specific Growth Rate	0.778	305.42	32.27	4.566	Bacteria	Mesophile
Halomonas subglaciescola	Specific Growth Rate	0.892	291.44	18.29	0.012	Bacteria	Mesophile
Halomonas subglaciescola	Specific Growth Rate	1.099	295.37	22.22	0.024	Bacteria	Mesophile
Halomonas subglaciescola	Specific Growth Rate	0.908	294.02	20.87	0.017	Bacteria	Mesophile
Halomonas subglaciescola	Specific Growth Rate	0.833	294.98	21.83	0.027	Bacteria	Mesophile
Halomonas subglaciescola	Specific Growth Rate	0.39	294.77	21.62	0.008	Bacteria	Mesophile
Halonatronum saccharophilum	Specific Growth Rate	0.572	320.19	47.04	5.982	Bacteria	Thermophile
Halorubrum saccharovorum	Specific Growth Rate	0.405	316.54	43.39	12.417	Archaea	Mesophile
Haloterrigena turkmenica	Specific Growth Rate	0.302	323.89	50.74	16.778	Archaea	Thermophile
Heliobacillus mobilis	Specific Growth Rate	1.344	311.5	38.35	6.219	Bacteria	Mesophile
Heliobacterium modesticaldum	Specific Growth Rate	0.631	325.32	52.17	6.432	Bacteria	Thermophile
Herbaspirillum sp. k1	Specific Growth Rate	0.381	301.42	28.27	0.384	Bacteria	Mesophile
Hydrogenophaga pseudoflava	Specific Growth Rate	0.677	295.49	22.34	6.099	Bacteria	Mesophile
Hydrogenophaga pseudoflava	Specific Growth Rate	0.642	296.14	22.99	6.011	Bacteria	Mesophile
Hydrogenophaga pseudoflava	Specific Growth Rate	0.534	297.53	24.38	6.085	Bacteria	Mesophile
Hydrogenophilus hirschii	Specific Growth Rate	0.605	336.19	63.04	27.069	Bacteria	Thermophile
Ignicoccus hospitalis	Specific Growth Rate	5.388	354.87	81.72	16.324	Archaea	Thermophile
Ignicoccus islandicus	Specific Growth Rate	1.318	361.83	88.68	12.327	Archaea	Thermophile
Ignicoccus pacificus	Specific Growth Rate	2.689	362.7	89.55	20.147	Archaea	Thermophile
Isosphaera pallida	Specific Growth Rate	1.689	316.59	43.44	1.001	Bacteria	Thermophile
Klebsiella oxytoca	Specific Growth Rate	0.653	311.66	38.51	82.205	Bacteria	Mesophile
Klebsiella pneumoniae	Specific Growth Rate	0.931	309.56	36.41	25.928	Bacteria	Mesophile
Lactobacillus acidophilus	Specific Growth Rate	0.505	314.79	41.64	12.818	Bacteria	Thermophile
Lactobacillus delbrueckii	Specific Growth Rate	1.857	317.16	44.01	26.357	Bacteria	Thermophile
Lactobacillus paracasei	Specific Growth Rate	0.947	307.1	33.95	7.182	Bacteria	Mesophile
Lactobacillus rhamnosus	Specific Growth Rate	0.649	315.55	42.4	21.799	Bacteria	Thermophile
Lactococcus lactis	Specific Growth Rate	0.65	309.57	36.42	22.663	Bacteria	Mesophile
Lactococcus lactis	Specific Growth Rate	0.172	307.85	34.7	27.509	Bacteria	Mesophile
Lactococcus piscium	Specific Growth Rate	0.725	296.6	23.45	19.588	Bacteria	Mesophile
Limnothrix redekei	Specific Growth Rate	0.712	294.35	21.2	0.204	Bacteria	Mesophile
Limnothrix redekei	Specific Growth Rate	0.835	296.75	23.6	1.375	Bacteria	Mesophile
Listeria monocytogenes	Specific Growth Rate	0.705	309	35.85	21.272	Bacteria	Mesophile
Listeria monocytogenes	Specific Growth Rate	0.796	309.8	36.65	23.916	Bacteria	Mesophile
Listeria monocytogenes	Specific Growth Rate	0.771	309.98	36.83	24.062	Bacteria	Mesophile
Listeria monocytogenes	Specific Growth Rate	0.886	309.44	36.29	21.349	Bacteria	Mesophile
Listeria monocytogenes	Specific Growth Rate	0.757	309.93	36.78	30.008	Bacteria	Mesophile
Listeria monocytogenes	Specific Growth Rate	0.525	312.3	39.15	35.887	Bacteria	Mesophile
Listeria monocytogenes	Specific Growth Rate	0.597	310.96	37.81	30.108	Bacteria	Mesophile
Listeria monocytogenes	Specific Growth Rate	0.712	308.43	35.28	31.86	Bacteria	Mesophile
Listeria monocytogenes	Specific Growth Rate	0.704	308.86	35.71	33.758	Bacteria	Mesophile
Listeria monocytogenes	Specific Growth Rate	0.681	308.76	35.61	32.273	Bacteria	Mesophile
Listeria monocytogenes	Specific Growth Rate	0.69	308.16	35.01	28.972	Bacteria	Mesophile
Listeria monocytogenes	Specific Growth Rate	0.987	311.4	38.25	38.347	Bacteria	Mesophile
Marinithermus hydrothermalis	Specific Growth Rate	1.019	342.72	69.57	59.358	Bacteria	Thermophile
Marinitoga piezophila	Specific Growth Rate	0.668	339.92	66.77	52.243	Bacteria	Thermophile
Marinobacter alkaliphilus	Specific Growth Rate	0.507	308.52	35.37	24.596	Bacteria	Mesophile
Marinobacter alkaliphilus	Specific Growth Rate	0.562	305.38	32.23	24.2	Bacteria	Mesophile
Mastigocladus laminosus	Specific Growth Rate	0.897	325.64	52.49	0.854	Bacteria	Thermophile
Mastigocladus laminosus	Specific Growth Rate	0.679	327.56	54.41	1.312	Bacteria	Thermophile
Mastigocladus laminosus	Specific Growth Rate	1.655	323.96	50.81	2.386	Bacteria	Thermophile
Mastigocladus laminosus	Specific Growth Rate	0.829	326.3	53.15	1.673	Bacteria	Thermophile
Mastigocladus laminosus	Specific Growth Rate	0.966	322.45	49.3	1.463	Bacteria	Thermophile
Meiothermus chliarophilus	Specific Growth Rate	0.449	335.52	62.37	11.489	Bacteria	Thermophile
Meiothermus chliarophilus	Specific Growth Rate	0.697	324.45	51.3	11.708	Bacteria	Thermophile
Metallosphaera hakonensis	Specific Growth Rate	0.842	343.78	70.63	0.906	Archaea	Thermophile
Methanobacterium sp. ivanov	Specific Growth Rate	0.718	315.51	42.36	1.25	Archaea	Mesophile
Methanobacterium sp. kuznetsov	Specific Growth Rate	0.693	312.91	39.76	1.205	Archaea	Mesophile
Methanobacterium sp. omeliansky	Specific Growth Rate	0.493	315.46	42.31	1.041	Archaea	Mesophile
Methanobacterium subterraneum	Specific Growth Rate	0.344	309.26	36.11	3.471	Archaea	Mesophile
Methanobacterium thermaggregans	Specific Growth Rate	0.787	342.64	69.49	6.057	Archaea	Thermophile
Methanocaldococcus jannaschii	Specific Growth Rate	0.639	357.15	84	35.337	Archaea	Thermophile
Methanocaldococcus vulcanius	Specific Growth Rate	0.778	353.19	80.04	21.054	Archaea	Thermophile
Methanococcus voltae	Specific Growth Rate	0.793	315	41.85	13.082	Archaea	Mesophile
Methanoculleus submarinus	Specific Growth Rate	0.852	315.25	42.1	2.821	Archaea	Mesophile
Methanoculleus thermophilus	Specific Growth Rate	0.342	329.18	56.03	13.251	Archaea	Thermophile
Methanogenium frigidum	Specific Growth Rate	1.068	286.22	13.07	0.255	Archaea	Mesophile
Methanohalophilus portucalensis	Specific Growth Rate	0.758	310.8	37.65	1.467	Archaea	Mesophile
Methanolobus psychrophilus	Specific Growth Rate	0.756	290.59	17.44	1.528	Archaea	Mesophile
Methanopyrus kandleri	Specific Growth Rate	1.751	377.3	104.15	18.306	Archaea	Thermophile
Methanopyrus kandleri	Specific Growth Rate	1.508	373.79	100.64	13.691	Archaea	Thermophile
Methanothermococcus okinawensis	Specific Growth Rate	0.758	338.7	65.55	27.52	Archaea	Thermophile
Methanothermococcus thermolithotrophicus	Specific Growth Rate	0.549	335.55	62.4	18.514	Archaea	Thermophile
Microcystis aeruginosa	Specific Growth Rate	2.054	306.35	33.2	1.12	Bacteria	Mesophile
Microcystis aeruginosa	Specific Growth Rate	1.417	304.75	31.6	0.49	Bacteria	Mesophile
Microcystis aeruginosa	Specific Growth Rate	1.419	304.05	30.9	0.626	Bacteria	Mesophile
Microcystis aeruginosa	Specific Growth Rate	0.632	305.15	32	1.176	Bacteria	Mesophile
Microcystis aeruginosa	Specific Growth Rate	1.74	302.75	29.6	0.948	Bacteria	Mesophile
Microcystis aeruginosa	Specific Growth Rate	0.458	304.65	31.5	1.148	Bacteria	Mesophile
Microcystis wesenbergii	Specific Growth Rate	0.225	309.75	36.6	0.23	Bacteria	Mesophile
Moritella marina	Specific Growth Rate	0.845	290.45	17.3	5.827	Bacteria	Mesophile
Moritella marina	Specific Growth Rate	1.128	295.88	22.73	12.297	Bacteria	Mesophile
N-fixing unicellular cyanobacterium strain a 2.5	Specific Growth Rate	2.207	302.55	29.4	1.446	Bacteria	Mesophile
N-fixing unicellular cyanobacterium strain p-3	Specific Growth Rate	1.897	302.55	29.4	1.229	Bacteria	Mesophile
N-fixing unicellular cyanobacterium strain p-7	Specific Growth Rate	11.665	301.55	28.4	0.649	Bacteria	Mesophile
Natrialba asiatica	Specific Growth Rate	0.386	316.94	43.79	13.136	Archaea	Mesophile
Natrinema pellirubrum	Specific Growth Rate	0.296	324.68	51.53	15.584	Archaea	Thermophile
Natronobacterium gregoryi	Specific Growth Rate	0.409	318.97	45.82	14.577	Archaea	Mesophile
Natronococcus occultus	Specific Growth Rate	0.608	319.06	45.91	12.425	Archaea	Mesophile
Natronomonas pharaonis	Specific Growth Rate	0.577	318.1	44.95	14.594	Archaea	Mesophile
Natronorubrum bangense	Specific Growth Rate	0.454	318.78	45.63	13.537	Archaea	Mesophile
Nitrosotalea sp. nd2	Specific Growth Rate	0.602	309.93	36.78	0.691	Archaea	Mesophile
Nocardioides sp. k44	Specific Growth Rate	0.815	297.19	24.04	0.267	Bacteria	Mesophile
Oscillatoria e17	Specific Growth Rate	0.607	293.15	20	0.247	Bacteria	Mesophile
Oscillatoria o-salt	Specific Growth Rate	0.871	295.65	22.5	0.359	Bacteria	Mesophile
Palaeococcus helgesonii	Specific Growth Rate	0.924	351.09	77.94	20.875	Archaea	Thermophile
Pelotomaculum thermopropionicum	Specific Growth Rate	2.057	328.02	54.87	1.58	Bacteria	Thermophile
Peptoclostridium paradoxum	Specific Growth Rate	0.842	329.58	56.43	0.38	Bacteria	Thermophile
Peptoclostridium paradoxum	Specific Growth Rate	0.718	327.86	54.71	0.486	Bacteria	Thermophile
Peptoclostridium thermoalcaliphilum	Specific Growth Rate	0.797	322.16	49.01	59.04	Bacteria	Thermophile
Persephonella guaymasensis	Specific Growth Rate	0.521	343.97	70.82	3.014	Bacteria	Thermophile
Persephonella marina	Specific Growth Rate	1.198	345.64	72.49	4.903	Bacteria	Thermophile
Phormidium e11a	Specific Growth Rate	1.511	290.85	17.7	0.194	Bacteria	Mesophile
Phormidium e11b	Specific Growth Rate	0.303	295.25	22.1	0.197	Bacteria	Mesophile
Phormidium e12	Specific Growth Rate	0.337	301.25	28.1	0.29	Bacteria	Mesophile
Phormidium e18	Specific Growth Rate	0.417	301.45	28.3	0.443	Bacteria	Mesophile
Phormidium e2	Specific Growth Rate	1.91	289.65	16.5	0.238	Bacteria	Mesophile
Phormidium e5	Specific Growth Rate	1.509	290.85	17.7	0.194	Bacteria	Mesophile
Phormidium e6a	Specific Growth Rate	0.303	295.25	22.1	0.197	Bacteria	Mesophile
Phormidium e7	Specific Growth Rate	1.91	289.65	16.5	0.238	Bacteria	Mesophile
Phormidium o043	Specific Growth Rate	0.656	295.95	22.8	0.254	Bacteria	Mesophile
Phormidium o099	Specific Growth Rate	1.06	293.25	20.1	0.361	Bacteria	Mesophile
Phormidium o102	Specific Growth Rate	0.339	296.35	23.2	0.25	Bacteria	Mesophile
Phormidium o104	Specific Growth Rate	1.438	292.55	19.4	0.301	Bacteria	Mesophile
Phormidium o152	Specific Growth Rate	0.728	300.15	27	0.181	Bacteria	Mesophile
Phormidium o154	Specific Growth Rate	0.085	301.85	28.7	0.119	Bacteria	Mesophile
Phormidium o157	Specific Growth Rate	1.765	290.85	17.7	0.244	Bacteria	Mesophile
Phormidium o160	Specific Growth Rate	0.103	301.25	28.1	0.133	Bacteria	Mesophile
Phormidium o202	Specific Growth Rate	0.475	300.45	27.3	0.339	Bacteria	Mesophile
Phormidium o203	Specific Growth Rate	2.018	290.95	17.8	0.291	Bacteria	Mesophile
Phormidium o204	Specific Growth Rate	0.847	291.75	18.6	0.3	Bacteria	Mesophile
Phormidium o210	Specific Growth Rate	2.247	288.65	15.5	0.266	Bacteria	Mesophile
Phormidium o211	Specific Growth Rate	1.28	288.55	15.4	0.353	Bacteria	Mesophile
Picrophilus oshimae	Specific Growth Rate	0.889	332.27	59.12	1.951	Archaea	Thermophile
Planktothrix agardhii	Specific Growth Rate	0.556	302.45	29.3	0.857	Bacteria	Mesophile
Planococcus halocryophilus	Specific Growth Rate	0.885	300.8	27.65	0.939	Bacteria	Mesophile
Prochlorococcus marinus	Specific Growth Rate	0.521	300.55	27.4	0.524	Bacteria	Mesophile
Prochlorococcus marinus	Specific Growth Rate	0.944	300.55	27.4	0.511	Bacteria	Mesophile
Prochlorococcus marinus	Specific Growth Rate	0.979	299.15	26	0.659	Bacteria	Mesophile
Prochlorococcus marinus	Specific Growth Rate	0.772	298.15	25	0.514	Bacteria	Mesophile
Prochlorococcus marinus	Specific Growth Rate	0.731	301.35	28.2	0.527	Bacteria	Mesophile
Prochlorococcus marinus	Specific Growth Rate	0.902	297.75	24.6	0.648	Bacteria	Mesophile
Prochlorococcus marinus	Specific Growth Rate	1.017	297.75	24.6	0.701	Bacteria	Mesophile
Profundimonas piezophila	Specific Growth Rate	0.01	283.26	10.11	0.321	Bacteria	Mesophile
Pseudoalteromonas antarctica	Specific Growth Rate	0.532	291.35	18.2	5.175	Bacteria	Mesophile
Pseudoalteromonas haloplanktis	Specific Growth Rate	0.507	296.14	22.99	13.277	Bacteria	Mesophile
Pseudomonas aeruginosa	Specific Growth Rate	0.394	314.14	40.99	28.824	Bacteria	Thermophile
Pseudomonas fluorescens	Specific Growth Rate	0.654	311.53	38.38	30.656	Bacteria	Mesophile
Pseudomonas fluorescens	Specific Growth Rate	0.556	302.46	29.31	34.203	Bacteria	Mesophile
Pseudomonas putida	Specific Growth Rate	0.644	302.06	28.91	39.255	Bacteria	Mesophile
Pseudomonas sp. k104	Specific Growth Rate	0.45	299.97	26.82	0.548	Bacteria	Mesophile
Pseudothermotoga lettingae	Specific Growth Rate	1.161	337.53	64.38	5.337	Bacteria	Thermophile
Pseudoxanthomonas taiwanensis	Specific Growth Rate	0.65	321.28	48.13	12.179	Bacteria	Thermophile
Psychrobacter glacincola	Specific Growth Rate	0.571	287.67	14.52	2.74	Bacteria	Mesophile
Psychrobacter glacincola	Specific Growth Rate	0.507	287.08	13.93	5.2	Bacteria	Mesophile
Psychrobacter glacincola	Specific Growth Rate	0.477	287.38	14.23	3.888	Bacteria	Mesophile
Psychrobacter muriicola	Specific Growth Rate	1.244	292.89	19.74	3.259	Bacteria	Mesophile
Psychroflexus torquis	Specific Growth Rate	0.37	288.62	15.47	1.368	Bacteria	Mesophile
Pyrobaculum aerophilum	Specific Growth Rate	0.864	372.08	98.93	5.908	Archaea	Thermophile
Pyrobaculum calidifontis	Specific Growth Rate	1.162	365.4	92.25	3.238	Archaea	Thermophile
Pyrobaculum islandicum	Specific Growth Rate	0.281	374.02	100.87	3.581	Archaea	Thermophile
Pyrobaculum oguniense	Specific Growth Rate	1.659	364.84	91.69	5.987	Archaea	Thermophile
Pyrobaculum organotrophum	Specific Growth Rate	0.395	374.93	101.78	1.483	Archaea	Thermophile
Pyrococcus abyssi	Specific Growth Rate	0.695	371.59	98.44	39.04	Archaea	Thermophile
Pyrococcus furiosus	Specific Growth Rate	1.323	369.31	96.16	22.787	Archaea	Thermophile
Pyrococcus glycovorans	Specific Growth Rate	0.674	368.67	95.52	4.137	Archaea	Thermophile
Pyrococcus horikoshii	Specific Growth Rate	0.737	369.73	96.58	30.746	Archaea	Thermophile
Pyrolobus fumarii	Specific Growth Rate	4.13	377.2	104.05	21.459	Archaea	Thermophile
Ralstonia sp. k8	Specific Growth Rate	1.194	298.46	25.31	0.486	Bacteria	Mesophile
Ralstonia sp. phs1	Specific Growth Rate	0.547	314.87	41.72	18.278	Bacteria	Thermophile
Rhodanobacter sp. k27	Specific Growth Rate	0.39	304.39	31.24	0.228	Bacteria	Mesophile
Rhodothermus rhodothemus obamensis	Specific Growth Rate	0.348	353.46	80.31	11.462	Bacteria	Thermophile
Rubrobacter radiotolerans	Specific Growth Rate	0.439	321.7	48.55	2.807	Bacteria	Thermophile
Rubrobacter xylanophilus	Specific Growth Rate	0.849	333.69	60.54	5.072	Bacteria	Thermophile
Salmonella enterica	Specific Growth Rate	0.752	311.31	38.16	17.329	Bacteria	Mesophile
Salmonella enterica	Specific Growth Rate	0.462	310.75	37.6	2.655	Bacteria	Mesophile
Serratia marcescens	Specific Growth Rate	0.585	307.82	34.67	34.683	Bacteria	Mesophile
Shewanella gelidimarina	Specific Growth Rate	0.666	289.23	16.08	6.908	Bacteria	Mesophile
Shewanella gelidimarina	Specific Growth Rate	0.481	288.59	15.44	4.137	Bacteria	Mesophile
Shewanella gelidimarina	Specific Growth Rate	0.608	286.15	13	5.609	Bacteria	Mesophile
Shewanella gelidimarina	Specific Growth Rate	0.661	288.95	15.8	10.111	Bacteria	Mesophile
Shewanella gelidimarina	Specific Growth Rate	0.483	288.4	15.25	6.051	Bacteria	Mesophile
Sphaerospermopsis aphanizomenoides	Specific Growth Rate	0.371	305.65	32.5	0.538	Bacteria	Mesophile
Sphingobacterium sp. k112	Specific Growth Rate	0.526	299.05	25.9	0.463	Bacteria	Mesophile
Sphingomonas sp. k101	Specific Growth Rate	0.323	301.78	28.63	0.275	Bacteria	Mesophile
Sphingomonas sp. k6	Specific Growth Rate	0.647	300.2	27.05	0.294	Bacteria	Mesophile
Sphingomonas sp. k74	Specific Growth Rate	0.358	302.15	29	0.38	Bacteria	Mesophile
Sphingomonas sp. mt1	Specific Growth Rate	0.386	296.64	23.49	0.256	Bacteria	Mesophile
Spiroplasma 277f	Specific Growth Rate	1.117	308.95	35.8	8.154	Bacteria	Mesophile
Spiroplasma apis	Specific Growth Rate	1.008	307.35	34.2	18.29	Bacteria	Mesophile
Spiroplasma apis	Specific Growth Rate	1.797	307.55	34.4	14.903	Bacteria	Mesophile
Spiroplasma apis	Specific Growth Rate	1.134	307.35	34.2	8.715	Bacteria	Mesophile
Spiroplasma apis	Specific Growth Rate	0.742	304.55	31.4	8.65	Bacteria	Mesophile
Spiroplasma apis	Specific Growth Rate	0.965	308.25	35.1	14.889	Bacteria	Mesophile
Spiroplasma bius-1	Specific Growth Rate	1.013	309.45	36.3	18.74	Bacteria	Mesophile
Spiroplasma cantharicola	Specific Growth Rate	1.065	305.05	31.9	6.571	Bacteria	Mesophile
Spiroplasma cantharicola	Specific Growth Rate	0.824	303.95	30.8	6.343	Bacteria	Mesophile
Spiroplasma cantharicola	Specific Growth Rate	1.276	301.75	28.6	7.028	Bacteria	Mesophile
Spiroplasma chinense	Specific Growth Rate	0.794	308.95	35.8	21.254	Bacteria	Mesophile
Spiroplasma citri	Specific Growth Rate	2.181	304.85	31.7	4.071	Bacteria	Mesophile
Spiroplasma citri	Specific Growth Rate	1.193	308.15	35	3.646	Bacteria	Mesophile
Spiroplasma citri	Specific Growth Rate	2.212	304.75	31.6	3.52	Bacteria	Mesophile
Spiroplasma citri	Specific Growth Rate	1.986	305.45	32.3	4.282	Bacteria	Mesophile
Spiroplasma clarkii	Specific Growth Rate	0.868	302.15	29	4.208	Bacteria	Mesophile
Spiroplasma culicicola	Specific Growth Rate	0.937	309.55	36.4	16.863	Bacteria	Mesophile
Spiroplasma culicicola	Specific Growth Rate	1.107	307.75	34.6	19.39	Bacteria	Mesophile
Spiroplasma df-1	Specific Growth Rate	1.515	301.85	28.7	2.721	Bacteria	Mesophile
Spiroplasma diminutum	Specific Growth Rate	0.922	305.35	32.2	16.482	Bacteria	Mesophile
Spiroplasma du-1	Specific Growth Rate	0.994	307.15	34	18.717	Bacteria	Mesophile
Spiroplasma ea-1	Specific Growth Rate	1.473	307.75	34.6	16.037	Bacteria	Mesophile
Spiroplasma ec-1	Specific Growth Rate	0.884	307.05	33.9	12.73	Bacteria	Mesophile
Spiroplasma floricola	Specific Growth Rate	0.879	307.55	34.4	17.72	Bacteria	Mesophile
Spiroplasma floricola	Specific Growth Rate	0.923	308.65	35.5	14.807	Bacteria	Mesophile
Spiroplasma floricola	Specific Growth Rate	0.95	309.25	36.1	23.276	Bacteria	Mesophile
Spiroplasma hyos-1	Specific Growth Rate	1.077	308.75	35.6	35.181	Bacteria	Mesophile
Spiroplasma i-25	Specific Growth Rate	1.072	302.55	29.4	4.949	Bacteria	Mesophile
Spiroplasma ld-1	Specific Growth Rate	1.061	307.35	34.2	2.794	Bacteria	Mesophile
Spiroplasma ld-1	Specific Growth Rate	2.936	305.15	32	1.918	Bacteria	Mesophile
Spiroplasma meliferum	Specific Growth Rate	1.242	308.95	35.8	12.039	Bacteria	Mesophile
Spiroplasma mirum	Specific Growth Rate	2.213	308.15	35	2.55	Bacteria	Mesophile
Spiroplasma monobiae	Specific Growth Rate	0.859	305.35	32.2	8.742	Bacteria	Mesophile
Spiroplasma n525	Specific Growth Rate	1.302	304.25	31.1	3.406	Bacteria	Mesophile
Spiroplasma pals-1	Specific Growth Rate	1.173	304.05	30.9	9.06	Bacteria	Mesophile
Spiroplasma plhs-1	Specific Growth Rate	0.999	301.65	28.5	2.92	Bacteria	Mesophile
Spiroplasma pup-1	Specific Growth Rate	1.512	306.75	33.6	1.831	Bacteria	Mesophile
Spiroplasma sabaudiense	Specific Growth Rate	0.937	302.75	29.6	4.078	Bacteria	Mesophile
Spiroplasma taas-1	Specific Growth Rate	1.377	308.45	35.3	13.72	Bacteria	Mesophile
Spiroplasma taas-2	Specific Growth Rate	1.048	305.05	31.9	8.754	Bacteria	Mesophile
Spiroplasma tabs-1	Specific Growth Rate	1.199	308.75	35.6	10.381	Bacteria	Mesophile
Spiroplasma tabs-2	Specific Growth Rate	1.211	304.25	31.1	5.682	Bacteria	Mesophile
Spiroplasma tals-2	Specific Growth Rate	2.382	303.55	30.4	2.963	Bacteria	Mesophile
Spiroplasma tass-1	Specific Growth Rate	0.653	304.75	31.6	5.274	Bacteria	Mesophile
Spiroplasma taus-1	Specific Growth Rate	3.158	302.95	29.8	4.195	Bacteria	Mesophile
Spiroplasma tg-1	Specific Growth Rate	1.131	303.25	30.1	4.227	Bacteria	Mesophile
Spiroplasma tius-1	Specific Growth Rate	0.867	302.15	29	5.038	Bacteria	Mesophile
Spiroplasma tn-1	Specific Growth Rate	0.9	308.15	35	11.94	Bacteria	Mesophile
Spiroplasma velocicrescens	Specific Growth Rate	1.03	308.85	35.7	29.34	Bacteria	Mesophile
Spiroplasma w115	Specific Growth Rate	0.854	302.75	29.6	4.179	Bacteria	Mesophile
Staphylococcus aureus	Specific Growth Rate	1.044	307.2	34.05	29.722	Bacteria	Mesophile
Staphylococcus xylosus	Specific Growth Rate	1.439	304.53	31.38	55.974	Bacteria	Mesophile
Streptococcus salivarius	Specific Growth Rate	1.015	319.22	46.07	49.161	Bacteria	Thermophile
Streptococcus thermophilus	Specific Growth Rate	1.378	312.46	39.31	45.576	Bacteria	Mesophile
Streptococcus thermophilus	Specific Growth Rate	1.008	312.86	39.71	46.828	Bacteria	Mesophile
Streptococcus thermophilus	Specific Growth Rate	0.925	312.86	39.71	35.988	Bacteria	Mesophile
Streptococcus thermophilus	Specific Growth Rate	0.829	312.49	39.34	45.111	Bacteria	Mesophile
Streptococcus thermophilus	Specific Growth Rate	0.946	313.39	40.24	45.603	Bacteria	Mesophile
Streptococcus thermophilus	Specific Growth Rate	1.041	314.56	41.41	40.711	Bacteria	Thermophile
Streptococcus thermophilus	Specific Growth Rate	0.837	313.86	40.71	38.69	Bacteria	Thermophile
Streptococcus thermophilus	Specific Growth Rate	0.699	315.06	41.91	54.914	Bacteria	Thermophile
Streptococcus thermophilus	Specific Growth Rate	0.918	314.03	40.88	48.481	Bacteria	Thermophile
Streptococcus thermophilus	Specific Growth Rate	1.118	316.06	42.91	40.339	Bacteria	Thermophile
Stygiolobus azoricus	Specific Growth Rate	0.921	355.25	82.1	6.776	Archaea	Thermophile
Sulfobacillus benefaciens	Specific Growth Rate	1.428	310.97	37.82	4.783	Bacteria	Mesophile
Sulfobacillus sibiricus	Specific Growth Rate	0.671	327.27	54.12	12.306	Bacteria	Thermophile
Sulfobacillus sp. wr1	Specific Growth Rate	0.967	324.04	50.89	4.757	Bacteria	Thermophile
Sulfobacillus thermotolerans	Specific Growth Rate	1.577	312.05	38.9	7.76	Bacteria	Mesophile
Sulfolobus acidocaldarius	Specific Growth Rate	0.764	349.29	76.14	2.319	Archaea	Thermophile
Sulfolobus acidocaldarius	Specific Growth Rate	1	360.13	86.98	2.181	Archaea	Thermophile
Sulfolobus sp. ta-1	Specific Growth Rate	1.282	344.63	71.48	1.126	Archaea	Thermophile
Sulfolobus tengchongensis	Specific Growth Rate	0.923	360.35	87.2	2.377	Archaea	Thermophile
Sulfolobus yangmingensis	Specific Growth Rate	1.633	353.07	79.92	4.383	Archaea	Thermophile
Sulfophobococcus zilligii	Specific Growth Rate	0.356	364.33	91.18	5.164	Archaea	Thermophile
Sulfurihydrogenibium kristjanssonii	Specific Growth Rate	0.488	344.56	71.41	9.373	Bacteria	Thermophile
Sulfurisphaera ohwakuensis	Specific Growth Rate	0.755	356.98	83.83	2.903	Archaea	Thermophile
Symbiobacterium toebii	Specific Growth Rate	1.179	334.91	61.76	10.486	Bacteria	Thermophile
Synechococcus lividus	Specific Growth Rate	0.875	338.57	65.42	2.025	Bacteria	Thermophile
Synechococcus wh8103	Specific Growth Rate	0.91	300.25	27.1	0.84	Bacteria	Mesophile
Synechocystis minima	Specific Growth Rate	0.407	307.15	34	1.546	Bacteria	Mesophile
Syntrophothermus lipocalidus	Specific Growth Rate	1.21	330.45	57.3	1.182	Bacteria	Thermophile
Thermacetogenium phaeum	Specific Growth Rate	1.221	332.35	59.2	0.738	Bacteria	Thermophile
Thermaerobacter nagasakiensis	Specific Growth Rate	26.558	339.75	66.6	21.132	Bacteria	Thermophile
Thermoanaerobacter ethanolicus	Specific Growth Rate	0.44	339.39	66.24	6.349	Bacteria	Thermophile
Thermoanaerobacter keratinophilus	Specific Growth Rate	0.793	346.19	73.04	16.405	Bacteria	Thermophile
Thermoanaerobacter kivui	Specific Growth Rate	1.07	339.47	66.32	7.747	Bacteria	Thermophile
Thermoanaerobacter mathranii	Specific Growth Rate	0.902	346.68	73.53	20.677	Bacteria	Thermophile
Thermoanaerobacter siderophilus	Specific Growth Rate	0.752	342.51	69.36	6.044	Bacteria	Thermophile
Thermoanaerobacter thermohydrosulfuricus	Specific Growth Rate	0.649	340.94	67.79	13.822	Bacteria	Thermophile
Thermoanaerobacterium thermosulfurigenes	Specific Growth Rate	0.668	335.98	62.83	10.817	Bacteria	Thermophile
Thermobrachium celere	Specific Growth Rate	0.01	337.48	64.33	1.165	Bacteria	Thermophile
Thermococcus alcaliphilus	Specific Growth Rate	0.516	359.36	86.21	11.504	Archaea	Thermophile
Thermococcus barophilus	Specific Growth Rate	0.932	360.94	87.79	18.908	Archaea	Thermophile
Thermococcus barophilus	Specific Growth Rate	2.262	359.23	86.08	36.538	Archaea	Thermophile
Thermococcus celer	Specific Growth Rate	0.747	357	83.85	22.348	Archaea	Thermophile
Thermococcus chitonophagus	Specific Growth Rate	1.152	359.97	86.82	11.795	Archaea	Thermophile
Thermococcus fumicolans	Specific Growth Rate	3.474	359.08	85.93	18.662	Archaea	Thermophile
Thermococcus hydrothermalis	Specific Growth Rate	0.484	357.04	83.89	10.027	Archaea	Thermophile
Thermococcus peptonophilus	Specific Growth Rate	1.229	355.98	82.83	44.148	Archaea	Thermophile
Thermococcus siculi	Specific Growth Rate	0.322	360.12	86.97	8.056	Archaea	Thermophile
Thermocrinis ruber	Specific Growth Rate	0.852	357.06	83.91	19.387	Bacteria	Thermophile
Thermodesulfovibrio yellowstonii	Specific Growth Rate	0.145	339.07	65.92	0.692	Bacteria	Thermophile
Thermoplasma acidophilum	Specific Growth Rate	1.252	332.74	59.59	6.055	Archaea	Thermophile
Thermoproteus uzoniensis	Specific Growth Rate	1.476	360.55	87.4	8.811	Archaea	Thermophile
Thermosipho japonicus	Specific Growth Rate	0.628	345.33	72.18	21.7	Bacteria	Thermophile
Thermosphaera aggregans	Specific Growth Rate	1.701	358.69	85.54	9.553	Archaea	Thermophile
Thermosyntropha lipolytica	Specific Growth Rate	0.679	355.09	81.94	14.6	Bacteria	Thermophile
Thermosyntropha lipolytica	Specific Growth Rate	0.653	356.22	83.07	16.1	Bacteria	Thermophile
Thermothrix thiopara	Specific Growth Rate	1.705	344.78	71.63	9.618	Bacteria	Thermophile
Thermotoga sp.	Specific Growth Rate	0.71	361.95	88.8	20.333	Bacteria	Thermophile
Thermus aquaticus	Specific Growth Rate	0.979	341.3	68.15	16.462	Bacteria	Thermophile
Thermus sp. at61	Specific Growth Rate	0.922	345.73	72.58	24.244	Bacteria	Thermophile
Thermus sp. di	Specific Growth Rate	1.116	340.34	67.19	13.764	Bacteria	Thermophile
Thermus sp. nh	Specific Growth Rate	0.673	342.58	69.43	15.236	Bacteria	Thermophile
Thermus sp. yt1	Specific Growth Rate	1.058	340.61	67.46	16.94	Bacteria	Thermophile
Thermus thermophilus	Specific Growth Rate	0.01	338.78	65.63	46.398	Bacteria	Thermophile
Thermus thermophilus	Specific Growth Rate	1.047	342.61	69.46	23.273	Bacteria	Thermophile
Thermus thermophilus	Specific Growth Rate	0.501	356.77	83.62	6.466	Bacteria	Thermophile
Trichococcus patagoniensis	Specific Growth Rate	0.537	305.25	32.1	3.217	Bacteria	Mesophile
Trichodesmium erythraeum	Specific Growth Rate	2.269	300.55	27.4	0.271	Bacteria	Mesophile
Trichodesmium erythraeum	Specific Growth Rate	3.915	301.05	27.9	0.769	Bacteria	Mesophile
Trichodesmium erythraeum	Specific Growth Rate	1.081	301.85	28.7	0.597	Bacteria	Mesophile
Tychonema bourrellyi	Specific Growth Rate	2.239	294.35	21.2	0.663	Bacteria	Mesophile
Vibrio psychroerythrus	Specific Growth Rate	1.278	285.65	12.5	2.585	Bacteria	Mesophile
Xanthomonas campestris	Specific Growth Rate	0.546	304.8	31.65	7.888	Bacteria	Mesophile
Xylella fastidiosa	Specific Growth Rate	1.375	300.81	27.66	3.099	Bacteria	Mesophile
Yersinia enterocolitica	Specific Growth Rate	0.989	296.6	23.45	0.821	Bacteria	Mesophile
Yersinia enterocolitica	Specific Growth Rate	1.188	299.6	26.45	1.294	Bacteria	Mesophile
Yersinia enterocolitica	Specific Growth Rate	1.15	299.9	26.75	1.98	Bacteria	Mesophile

## Sheet: fig_4
Species	Trait	E	ConKingdom	ConPhylum	ConClass	ConOrder	ConFamily	ConGenus	TempPref	Energy_Generation	Pathogen	Pathogen_type	ConKingdom_len	ConKingdom_ES	ConKingdom_ES_max	ConKingdom_ES_min	ConKingdom_ES_median	ConPhylum_len	ConPhylum_ES	ConPhylum_ES_max	ConPhylum_ES_min	ConPhylum_ES_median	ConClass_len	ConClass_ES	ConClass_ES_max	ConClass_ES_min	ConClass_ES_median	ConOrder_len	ConOrder_ES	ConOrder_ES_max	ConOrder_ES_min	ConOrder_ES_median	ConFamily_len	ConFamily_ES	ConFamily_ES_max	ConFamily_ES_min	ConFamily_ES_median	ConGenus_len	ConGenus_ES	ConGenus_ES_max	ConGenus_ES_min	ConGenus_ES_median	Pathogen_len	Pathogen_ES	Pathogen_ES_max	Pathogen_ES_min	Pathogen_ES_median	Energy_Generation_len	Energy_Generation_ES
Acetobacterium bakii	Specific Growth Rate	0.167	Bacteria	Firmicutes	Clostridia	Clostridiales	Eubacteriaceae	Acetobacterium	Mesophile	E1	Non-pathogen		416	0.879793	0.927481	0.837445	0.843849	124	0.912114	0.985478	0.840015	0.865296	54	0.947027	1.10576	0.817713	0.842531	38	0.998553	1.22282	0.837993	0.849216	9	0.621944	0.621944	0.621944	0.597386	9	0.621944	0.621944	0.621944	0.597386	259	0.891816	0.95807	0.826274	0.796717	12	1.50345
Acetobacterium carbinolicum	Specific Growth Rate	1.045	Bacteria	Firmicutes	Clostridia	Clostridiales	Eubacteriaceae	Acetobacterium	Mesophile	E1	Non-pathogen		416	0.879793	0.927481	0.837445	0.843849	124	0.912114	0.985478	0.840015	0.865296	54	0.947027	1.10576	0.817713	0.842531	38	0.998553	1.22282	0.837993	0.849216	9	0.621944	0.621944	0.621944	0.597386	9	0.621944	0.621944	0.621944	0.597386	259	0.891816	0.95807	0.826274	0.796717	12	1.50345
Acetobacterium fimetarium	Specific Growth Rate	0.622	Bacteria	Firmicutes	Clostridia	Clostridiales	Eubacteriaceae	Acetobacterium	Mesophile	E1	Non-pathogen		416	0.879793	0.927481	0.837445	0.843849	124	0.912114	0.985478	0.840015	0.865296	54	0.947027	1.10576	0.817713	0.842531	38	0.998553	1.22282	0.837993	0.849216	9	0.621944	0.621944	0.621944	0.597386	9	0.621944	0.621944	0.621944	0.597386	259	0.891816	0.95807	0.826274	0.796717	12	1.50345
Acetobacterium paludosum	Specific Growth Rate	0.509	Bacteria	Firmicutes	Clostridia	Clostridiales	Eubacteriaceae	Acetobacterium	Mesophile	E1	Non-pathogen		416	0.879793	0.927481	0.837445	0.843849	124	0.912114	0.985478	0.840015	0.865296	54	0.947027	1.10576	0.817713	0.842531	38	0.998553	1.22282	0.837993	0.849216	9	0.621944	0.621944	0.621944	0.597386	9	0.621944	0.621944	0.621944	0.597386	259	0.891816	0.95807	0.826274	0.796717	12	1.50345
Acetobacterium tundrae	Specific Growth Rate	1.409	Bacteria	Firmicutes	Clostridia	Clostridiales	Eubacteriaceae	Acetobacterium	Mesophile	E1	Non-pathogen		416	0.879793	0.927481	0.837445	0.843849	124	0.912114	0.985478	0.840015	0.865296	54	0.947027	1.10576	0.817713	0.842531	38	0.998553	1.22282	0.837993	0.849216	9	0.621944	0.621944	0.621944	0.597386	9	0.621944	0.621944	0.621944	0.597386	259	0.891816	0.95807	0.826274	0.796717	12	1.50345
Acetobacterium tundrae	Specific Growth Rate	0.597	Bacteria	Firmicutes	Clostridia	Clostridiales	Eubacteriaceae	Acetobacterium	Mesophile	E1	Non-pathogen		416	0.879793	0.927481	0.837445	0.843849	124	0.912114	0.985478	0.840015	0.865296	54	0.947027	1.10576	0.817713	0.842531	38	0.998553	1.22282	0.837993	0.849216	9	0.621944	0.621944	0.621944	0.597386	9	0.621944	0.621944	0.621944	0.597386	259	0.891816	0.95807	0.826274	0.796717	12	1.50345
Acetobacterium z-4092	Specific Growth Rate	0.526	Bacteria	Firmicutes	Clostridia	Clostridiales	Eubacteriaceae	Acetobacterium	Mesophile	E1	Non-pathogen		416	0.879793	0.927481	0.837445	0.843849	124	0.912114	0.985478	0.840015	0.865296	54	0.947027	1.10576	0.817713	0.842531	38	0.998553	1.22282	0.837993	0.849216	9	0.621944	0.621944	0.621944	0.597386	9	0.621944	0.621944	0.621944	0.597386	259	0.891816	0.95807	0.826274	0.796717	12	1.50345
Acetobacterium z-4290	Specific Growth Rate	0.643	Bacteria	Firmicutes	Clostridia	Clostridiales	Eubacteriaceae	Acetobacterium	Mesophile	E1	Non-pathogen		416	0.879793	0.927481	0.837445	0.843849	124	0.912114	0.985478	0.840015	0.865296	54	0.947027	1.10576	0.817713	0.842531	38	0.998553	1.22282	0.837993	0.849216	9	0.621944	0.621944	0.621944	0.597386	9	0.621944	0.621944	0.621944	0.597386	259	0.891816	0.95807	0.826274	0.796717	12	1.50345
Acetobacterium z-4391	Specific Growth Rate	0.169	Bacteria	Firmicutes	Clostridia	Clostridiales	Eubacteriaceae	Acetobacterium	Mesophile	E1	Non-pathogen		416	0.879793	0.927481	0.837445	0.843849	124	0.912114	0.985478	0.840015	0.865296	54	0.947027	1.10576	0.817713	0.842531	38	0.998553	1.22282	0.837993	0.849216	9	0.621944	0.621944	0.621944	0.597386	9	0.621944	0.621944	0.621944	0.597386	259	0.891816	0.95807	0.826274	0.796717	12	1.50345
Acidianus infernus	Specific Growth Rate	1.14	Archaea	Crenarchaeota	Thermoprotei	Sulfolobales	Sulfolobaceae	Acidianus	Thermophile	C19	Pathogen	Others	82	0.950374	1.08008	0.827909	0.782624	29	1.3434	1.66818	1.07476	1.14004	29	1.3434	1.68059	1.09947	1.14004	10	1.05003	1.26302	0.889377	0.92208	10	1.05003	1.25934	0.887592	0.92208	2	1.14004	1.14004	1.14004	0.810841	239	0.891882	0.948192	0.840414	0.866963	27	1.05788
Acidianus sp. ale1	Specific Growth Rate	0.482	Archaea	Crenarchaeota	Thermoprotei	Sulfolobales	Sulfolobaceae	Acidianus	Thermophile	F3	Pathogen	Others	82	0.950374	1.08008	0.827909	0.782624	29	1.3434	1.66818	1.07476	1.14004	29	1.3434	1.68059	1.09947	1.14004	10	1.05003	1.26302	0.889377	0.92208	10	1.05003	1.25934	0.887592	0.92208	2	1.14004	1.14004	1.14004	0.810841	239	0.891882	0.948192	0.840414	0.866963	6	1.02333
Acidibacter ferrireducens	Specific Growth Rate	1.554	Bacteria	Proteobacteria	Gammaproteobacteria			Acidibacter	Mesophile	Aerobic	Non-pathogen		416	0.879793	0.927481	0.837445	0.843849	111	0.739235	0.79817	0.686821	0.676672	84	0.754126	0.812354	0.694804	0.735485											1	1.55355	1.55355	1.55355	1.55355	259	0.891816	0.95807	0.826274	0.796717	241	0.832691
Acidilobus aceticus	Specific Growth Rate	2.054	Archaea	Crenarchaeota	Thermoprotei	Acidilobales	Acidilobaceae	Acidilobus	Thermophile	Fermentation	Non-pathogen		82	0.950374	1.08008	0.827909	0.782624	29	1.3434	1.66818	1.07476	1.14004	29	1.3434	1.68059	1.09947	1.14004	3	2.3242	3.96856	1.90161	2.05408	2	2.54278	3.96856	2.05408	3.01132	2	2.54278	3.96856	2.05408	3.01132	259	0.891816	0.95807	0.826274	0.796717	67	0.888773
Acidilobus sulfurireducens	Specific Growth Rate	3.969	Archaea	Crenarchaeota	Thermoprotei	Acidilobales	Acidilobaceae	Acidilobus	Thermophile	C19	Non-pathogen		82	0.950374	1.08008	0.827909	0.782624	29	1.3434	1.66818	1.07476	1.14004	29	1.3434	1.68059	1.09947	1.14004	3	2.3242	3.96856	1.90161	2.05408	2	2.54278	3.96856	2.05408	3.01132	2	2.54278	3.96856	2.05408	3.01132	259	0.891816	0.95807	0.826274	0.796717	27	1.05788
Acidithiobacillus caldus	Specific Growth Rate	0.465	Bacteria	Proteobacteria	Acidithiobacillia	Acidithiobacillales	Acidithiobacillaceae	Acidithiobacillus	Mesophile	C14	Non-pathogen		416	0.879793	0.927481	0.837445	0.843849	111	0.739235	0.79817	0.686821	0.676672	2	1.06157	1.87456	0.464746	1.16965	2	1.06157	1.87456	0.464746	1.16965	2	1.06157	1.87456	0.464746	1.16965	2	1.06157	1.87456	0.464746	1.16965	259	0.891816	0.95807	0.826274	0.796717	1	0.464746
Acidithiobacillus ferrivorans	Specific Growth Rate	1.875	Bacteria	Proteobacteria	Acidithiobacillia	Acidithiobacillales	Acidithiobacillaceae	Acidithiobacillus	Mesophile	F4	Non-pathogen		416	0.879793	0.927481	0.837445	0.843849	111	0.739235	0.79817	0.686821	0.676672	2	1.06157	1.87456	0.464746	1.16965	2	1.06157	1.87456	0.464746	1.16965	2	1.06157	1.87456	0.464746	1.16965	2	1.06157	1.87456	0.464746	1.16965	259	0.891816	0.95807	0.826274	0.796717	2	1.7207
Acidocella aromatica	Specific Growth Rate	1.065	Bacteria	Proteobacteria	Alphaproteobacteria	Rhodospirillales	Acetobacteraceae	Acidocella	Mesophile	Aerobic	Pathogen	Higher Plants	416	0.879793	0.927481	0.837445	0.843849	111	0.739235	0.79817	0.686821	0.676672	6	0.555875	0.785	0.385777	0.516381	1	1.06474	1.06474	1.06474	1.06474	1	1.06474	1.06474	1.06474	1.06474	1	1.06474	1.06474	1.06474	1.06474	239	0.891882	0.948192	0.840414	0.866963	241	0.832691
Acidovorax sp. k33	Specific Growth Rate	0.211	Bacteria	Proteobacteria	Betaproteobacteria	Burkholderiales	Comamonadaceae	Acidovorax	Mesophile	Aerobic	Pathogen	Higher Plants	416	0.879793	0.927481	0.837445	0.843849	111	0.739235	0.79817	0.686821	0.676672	10	0.704912	1.01054	0.474812	0.62396	9	0.717387	1.03863	0.452273	0.642437	5	0.511312	0.668056	0.314357	0.642437	1	0.211142	0.211142	0.211142	0.211142	239	0.891882	0.948192	0.840414	0.866963	241	0.832691
Aeribacillus pallidus	Specific Growth Rate	0.687	Bacteria	Firmicutes	Bacilli	Bacillales	Bacillaceae	Aeribacillus	Thermophile	Aerobic	Non-pathogen		416	0.879793	0.927481	0.837445	0.843849	124	0.912114	0.985478	0.840015	0.865296	70	0.891821	0.97432	0.814362	0.88554	50	0.901787	1.00166	0.809069	0.88554	24	0.928178	1.06054	0.795333	0.897667	1	0.686753	0.686753	0.686753	0.686753	259	0.891816	0.95807	0.826274	0.796717	241	0.832691
Aeromonas hydrophila	Specific Growth Rate	0.65	Bacteria	Proteobacteria	Gammaproteobacteria	Aeromonadales	Aeromonadaceae	Aeromonas	Mesophile	Aerobic	Pathogen	Fish	416	0.879793	0.927481	0.837445	0.843849	111	0.739235	0.79817	0.686821	0.676672	84	0.754126	0.812354	0.694804	0.735485	1	0.649589	0.649589	0.649589	0.649589	1	0.649589	0.649589	0.649589	0.649589	1	0.649589	0.649589	0.649589	0.649589	239	0.891882	0.948192	0.840414	0.866963	241	0.832691
Aeropyrum pernix	Specific Growth Rate	1.42	Archaea	Crenarchaeota	Thermoprotei	Desulfurococcales	Desulfurococcaceae	Aeropyrum	Thermophile	Aerobic	Non-pathogen		82	0.950374	1.08008	0.827909	0.782624	29	1.3434	1.66818	1.07476	1.14004	29	1.3434	1.68059	1.09947	1.14004	10	1.50885	2.36153	0.920103	1.36878	8	1.34969	2.16371	0.833088	1.36878	1	1.42003	1.42003	1.42003	1.42003	259	0.891816	0.95807	0.826274	0.796717	241	0.832691
Alicyclobacillus acidocaldarius	Specific Growth Rate	0.395	Bacteria	Firmicutes	Bacilli	Bacillales	Alicyclobacillaceae	Alicyclobacillus	Thermophile	Aerobic	Non-pathogen		416	0.879793	0.927481	0.837445	0.843849	124	0.912114	0.985478	0.840015	0.865296	70	0.891821	0.97432	0.814362	0.88554	50	0.901787	1.00166	0.809069	0.88554	3	0.821455	1.63859	0.395411	0.403048	3	0.821455	1.63859	0.395411	0.403048	259	0.891816	0.95807	0.826274	0.796717	241	0.832691
Alicyclobacillus acidocaldarius	Specific Growth Rate	0.403	Bacteria	Firmicutes	Bacilli	Bacillales	Alicyclobacillaceae	Alicyclobacillus	Thermophile	Aerobic	Non-pathogen		416	0.879793	0.927481	0.837445	0.843849	124	0.912114	0.985478	0.840015	0.865296	70	0.891821	0.97432	0.814362	0.88554	50	0.901787	1.00166	0.809069	0.88554	3	0.821455	1.63859	0.395411	0.403048	3	0.821455	1.63859	0.395411	0.403048	259	0.891816	0.95807	0.826274	0.796717	241	0.832691
Alicyclobacillus acidocaldarius	Specific Growth Rate	1.639	Bacteria	Firmicutes	Bacilli	Bacillales	Alicyclobacillaceae	Alicyclobacillus	Thermophile	Aerobic	Non-pathogen		416	0.879793	0.927481	0.837445	0.843849	124	0.912114	0.985478	0.840015	0.865296	70	0.891821	0.97432	0.814362	0.88554	50	0.901787	1.00166	0.809069	0.88554	3	0.821455	1.63859	0.395411	0.403048	3	0.821455	1.63859	0.395411	0.403048	259	0.891816	0.95807	0.826274	0.796717	241	0.832691
Alkaliphilus transvaalensis	Specific Growth Rate	1.072	Bacteria	Firmicutes	Clostridia	Clostridiales	Clostridiaceae	Alkaliphilus	Mesophile	A1	Non-pathogen		416	0.879793	0.927481	0.837445	0.843849	124	0.912114	0.985478	0.840015	0.865296	54	0.947027	1.10576	0.817713	0.842531	38	0.998553	1.22282	0.837993	0.849216	9	1.09539	2.02093	0.678445	0.968159	1	1.0724	1.0724	1.0724	1.0724	259	0.891816	0.95807	0.826274	0.796717	8	0.614313
Anabaena bergii	Specific Growth Rate	0.49	Bacteria	Cyanobacteria	Cyanophyceae	Nostocales	Nostocaceae	Anabaena	Mesophile	PhotosystemII	Pathogen	Higher Plants	416	0.879793	0.927481	0.837445	0.843849	85	0.962427	1.13913	0.806185	0.846705	82	0.902696	1.04876	0.771579	0.83172	23	0.773474	1.12503	0.521651	0.469109	23	0.773474	1.13652	0.516027	0.469109	6	0.683613	1.36597	0.294852	0.479699	239	0.891882	0.948192	0.840414	0.866963	85	0.962427
Anabaena macrospora	Specific Growth Rate	0.295	Bacteria	Cyanobacteria	Cyanophyceae	Nostocales	Nostocaceae	Anabaena	Mesophile	PhotosystemII	Pathogen	Higher Plants	416	0.879793	0.927481	0.837445	0.843849	85	0.962427	1.13913	0.806185	0.846705	82	0.902696	1.04876	0.771579	0.83172	23	0.773474	1.12503	0.521651	0.469109	23	0.773474	1.13652	0.516027	0.469109	6	0.683613	1.36597	0.294852	0.479699	239	0.891882	0.948192	0.840414	0.866963	85	0.962427
Anabaena sp.	Specific Growth Rate	0.469	Bacteria	Cyanobacteria	Cyanophyceae	Nostocales	Nostocaceae	Anabaena	Mesophile	PhotosystemII	Pathogen	Higher Plants	416	0.879793	0.927481	0.837445	0.843849	85	0.962427	1.13913	0.806185	0.846705	82	0.902696	1.04876	0.771579	0.83172	23	0.773474	1.12503	0.521651	0.469109	23	0.773474	1.13652	0.516027	0.469109	6	0.683613	1.36597	0.294852	0.479699	239	0.891882	0.948192	0.840414	0.866963	85	0.962427
Anabaena sp. pcc7122	Specific Growth Rate	0.493	Bacteria	Cyanobacteria	Cyanophyceae	Nostocales	Nostocaceae	Anabaena	Mesophile	PhotosystemII	Pathogen	Higher Plants	416	0.879793	0.927481	0.837445	0.843849	85	0.962427	1.13913	0.806185	0.846705	82	0.902696	1.04876	0.771579	0.83172	23	0.773474	1.12503	0.521651	0.469109	23	0.773474	1.13652	0.516027	0.469109	6	0.683613	1.36597	0.294852	0.479699	239	0.891882	0.948192	0.840414	0.866963	85	0.962427
Anabaena spiroides	Specific Growth Rate	0.01	Bacteria	Cyanobacteria	Cyanophyceae	Nostocales	Nostocaceae	Anabaena	Mesophile	PhotosystemII	Pathogen	Higher Plants	416	0.879793	0.927481	0.837445	0.843849	85	0.962427	1.13913	0.806185	0.846705	82	0.902696	1.04876	0.771579	0.83172	23	0.773474	1.12503	0.521651	0.469109	23	0.773474	1.13652	0.516027	0.469109	6	0.683613	1.36597	0.294852	0.479699	239	0.891882	0.948192	0.840414	0.866963	85	0.962427
Anabaena ucrainica	Specific Growth Rate	1.366	Bacteria	Cyanobacteria	Cyanophyceae	Nostocales	Nostocaceae	Anabaena	Mesophile	PhotosystemII	Pathogen	Higher Plants	416	0.879793	0.927481	0.837445	0.843849	85	0.962427	1.13913	0.806185	0.846705	82	0.902696	1.04876	0.771579	0.83172	23	0.773474	1.12503	0.521651	0.469109	23	0.773474	1.13652	0.516027	0.469109	6	0.683613	1.36597	0.294852	0.479699	239	0.891882	0.948192	0.840414	0.866963	85	0.962427
Aphanizomenon flosaquae	Specific Growth Rate	0.162	Bacteria	Cyanobacteria	Cyanophyceae	Nostocales	Nostocaceae	Aphanizomenon	Mesophile	PhotosystemII	Non-pathogen		416	0.879793	0.927481	0.837445	0.843849	85	0.962427	1.13913	0.806185	0.846705	82	0.902696	1.04876	0.771579	0.83172	23	0.773474	1.12503	0.521651	0.469109	23	0.773474	1.13652	0.516027	0.469109	4	0.360794	0.615362	0.171228	0.335498	259	0.891816	0.95807	0.826274	0.796717	85	0.962427
Aphanizomenon gracile	Specific Growth Rate	0.856	Bacteria	Cyanobacteria	Cyanophyceae	Nostocales	Nostocaceae	Aphanizomenon	Mesophile	PhotosystemII	Non-pathogen		416	0.879793	0.927481	0.837445	0.843849	85	0.962427	1.13913	0.806185	0.846705	82	0.902696	1.04876	0.771579	0.83172	23	0.773474	1.12503	0.521651	0.469109	23	0.773474	1.13652	0.516027	0.469109	4	0.360794	0.615362	0.171228	0.335498	259	0.891816	0.95807	0.826274	0.796717	85	0.962427
Aphanizomenon gracile	Specific Growth Rate	0.181	Bacteria	Cyanobacteria	Cyanophyceae	Nostocales	Nostocaceae	Aphanizomenon	Mesophile	PhotosystemII	Non-pathogen		416	0.879793	0.927481	0.837445	0.843849	85	0.962427	1.13913	0.806185	0.846705	82	0.902696	1.04876	0.771579	0.83172	23	0.773474	1.12503	0.521651	0.469109	23	0.773474	1.13652	0.516027	0.469109	4	0.360794	0.615362	0.171228	0.335498	259	0.891816	0.95807	0.826274	0.796717	85	0.962427
Aphanizomenon ovalisporum	Specific Growth Rate	0.49	Bacteria	Cyanobacteria	Cyanophyceae	Nostocales	Nostocaceae	Aphanizomenon	Mesophile	PhotosystemII	Non-pathogen		416	0.879793	0.927481	0.837445	0.843849	85	0.962427	1.13913	0.806185	0.846705	82	0.902696	1.04876	0.771579	0.83172	23	0.773474	1.12503	0.521651	0.469109	23	0.773474	1.13652	0.516027	0.469109	4	0.360794	0.615362	0.171228	0.335498	259	0.891816	0.95807	0.826274	0.796717	85	0.962427
Archaeoglobus veneficus	Specific Growth Rate	1.332	Archaea	Euryarchaeota	Archaeoglobi	Archaeoglobales	Archaeoglobaceae	Archaeoglobus	Thermophile	C3	Non-pathogen		82	0.950374	1.08008	0.827909	0.782624	52	0.778766	0.920159	0.660332	0.727585	3	1.76633	2.14016	1.33152	2.03173	3	1.76633	2.14016	1.33152	2.03173	3	1.76633	2.14016	1.33152	2.03173	1	1.33152	1.33152	1.33152	1.33152	259	0.891816	0.95807	0.826274	0.796717	1	1.33152
Bacillus cereus	Specific Growth Rate	0.84	Bacteria	Firmicutes	Bacilli	Bacillales	Bacillaceae	Bacillus	Mesophile	Aerobic	Pathogen	Domestic	416	0.879793	0.927481	0.837445	0.843849	124	0.912114	0.985478	0.840015	0.865296	70	0.891821	0.97432	0.814362	0.88554	50	0.901787	1.00166	0.809069	0.88554	24	0.928178	1.06054	0.795333	0.897667	16	0.880794	1.03831	0.744766	0.857073	239	0.891882	0.948192	0.840414	0.866963	241	0.832691
Bacillus cereus	Specific Growth Rate	0.737	Bacteria	Firmicutes	Bacilli	Bacillales	Bacillaceae	Bacillus	Mesophile	Aerobic	Pathogen	Domestic	416	0.879793	0.927481	0.837445	0.843849	124	0.912114	0.985478	0.840015	0.865296	70	0.891821	0.97432	0.814362	0.88554	50	0.901787	1.00166	0.809069	0.88554	24	0.928178	1.06054	0.795333	0.897667	16	0.880794	1.03831	0.744766	0.857073	239	0.891882	0.948192	0.840414	0.866963	241	0.832691
Bacillus cereus	Specific Growth Rate	0.893	Bacteria	Firmicutes	Bacilli	Bacillales	Bacillaceae	Bacillus	Mesophile	Aerobic	Pathogen	Domestic	416	0.879793	0.927481	0.837445	0.843849	124	0.912114	0.985478	0.840015	0.865296	70	0.891821	0.97432	0.814362	0.88554	50	0.901787	1.00166	0.809069	0.88554	24	0.928178	1.06054	0.795333	0.897667	16	0.880794	1.03831	0.744766	0.857073	239	0.891882	0.948192	0.840414	0.866963	241	0.832691
Bacillus cereus	Specific Growth Rate	0.875	Bacteria	Firmicutes	Bacilli	Bacillales	Bacillaceae	Bacillus	Mesophile	Aerobic	Pathogen	Domestic	416	0.879793	0.927481	0.837445	0.843849	124	0.912114	0.985478	0.840015	0.865296	70	0.891821	0.97432	0.814362	0.88554	50	0.901787	1.00166	0.809069	0.88554	24	0.928178	1.06054	0.795333	0.897667	16	0.880794	1.03831	0.744766	0.857073	239	0.891882	0.948192	0.840414	0.866963	241	0.832691
Bacillus cereus	Specific Growth Rate	1.174	Bacteria	Firmicutes	Bacilli	Bacillales	Bacillaceae	Bacillus	Mesophile	Aerobic	Pathogen	Domestic	416	0.879793	0.927481	0.837445	0.843849	124	0.912114	0.985478	0.840015	0.865296	70	0.891821	0.97432	0.814362	0.88554	50	0.901787	1.00166	0.809069	0.88554	24	0.928178	1.06054	0.795333	0.897667	16	0.880794	1.03831	0.744766	0.857073	239	0.891882	0.948192	0.840414	0.866963	241	0.832691
Bacillus infernus	Specific Growth Rate	1.547	Bacteria	Firmicutes	Bacilli	Bacillales	Bacillaceae	Bacillus	Thermophile	F14	Pathogen	Domestic	416	0.879793	0.927481	0.837445	0.843849	124	0.912114	0.985478	0.840015	0.865296	70	0.891821	0.97432	0.814362	0.88554	50	0.901787	1.00166	0.809069	0.88554	24	0.928178	1.06054	0.795333	0.897667	16	0.880794	1.03831	0.744766	0.857073	239	0.891882	0.948192	0.840414	0.866963	1	1.54652
Bacillus megaterium	Specific Growth Rate	0.903	Bacteria	Firmicutes	Bacilli	Bacillales	Bacillaceae	Bacillus	Mesophile	Aerobic	Pathogen	Domestic	416	0.879793	0.927481	0.837445	0.843849	124	0.912114	0.985478	0.840015	0.865296	70	0.891821	0.97432	0.814362	0.88554	50	0.901787	1.00166	0.809069	0.88554	24	0.928178	1.06054	0.795333	0.897667	16	0.880794	1.03831	0.744766	0.857073	239	0.891882	0.948192	0.840414	0.866963	241	0.832691
Bacillus megaterium	Specific Growth Rate	0.679	Bacteria	Firmicutes	Bacilli	Bacillales	Bacillaceae	Bacillus	Mesophile	Aerobic	Pathogen	Domestic	416	0.879793	0.927481	0.837445	0.843849	124	0.912114	0.985478	0.840015	0.865296	70	0.891821	0.97432	0.814362	0.88554	50	0.901787	1.00166	0.809069	0.88554	24	0.928178	1.06054	0.795333	0.897667	16	0.880794	1.03831	0.744766	0.857073	239	0.891882	0.948192	0.840414	0.866963	241	0.832691
Bacillus megaterium	Specific Growth Rate	0.58	Bacteria	Firmicutes	Bacilli	Bacillales	Bacillaceae	Bacillus	Thermophile	Aerobic	Pathogen	Domestic	416	0.879793	0.927481	0.837445	0.843849	124	0.912114	0.985478	0.840015	0.865296	70	0.891821	0.97432	0.814362	0.88554	50	0.901787	1.00166	0.809069	0.88554	24	0.928178	1.06054	0.795333	0.897667	16	0.880794	1.03831	0.744766	0.857073	239	0.891882	0.948192	0.840414	0.866963	241	0.832691
Bacillus megaterium	Specific Growth Rate	0.83	Bacteria	Firmicutes	Bacilli	Bacillales	Bacillaceae	Bacillus	Mesophile	Aerobic	Pathogen	Domestic	416	0.879793	0.927481	0.837445	0.843849	124	0.912114	0.985478	0.840015	0.865296	70	0.891821	0.97432	0.814362	0.88554	50	0.901787	1.00166	0.809069	0.88554	24	0.928178	1.06054	0.795333	0.897667	16	0.880794	1.03831	0.744766	0.857073	239	0.891882	0.948192	0.840414	0.866963	241	0.832691
Bacillus megaterium	Specific Growth Rate	0.99	Bacteria	Firmicutes	Bacilli	Bacillales	Bacillaceae	Bacillus	Thermophile	Aerobic	Pathogen	Domestic	416	0.879793	0.927481	0.837445	0.843849	124	0.912114	0.985478	0.840015	0.865296	70	0.891821	0.97432	0.814362	0.88554	50	0.901787	1.00166	0.809069	0.88554	24	0.928178	1.06054	0.795333	0.897667	16	0.880794	1.03831	0.744766	0.857073	239	0.891882	0.948192	0.840414	0.866963	241	0.832691
Bacillus megaterium	Specific Growth Rate	0.364	Bacteria	Firmicutes	Bacilli	Bacillales	Bacillaceae	Bacillus	Mesophile	Aerobic	Pathogen	Domestic	416	0.879793	0.927481	0.837445	0.843849	124	0.912114	0.985478	0.840015	0.865296	70	0.891821	0.97432	0.814362	0.88554	50	0.901787	1.00166	0.809069	0.88554	24	0.928178	1.06054	0.795333	0.897667	16	0.880794	1.03831	0.744766	0.857073	239	0.891882	0.948192	0.840414	0.866963	241	0.832691
Bacillus sp. a2	Specific Growth Rate	0.55	Bacteria	Firmicutes	Bacilli	Bacillales	Bacillaceae	Bacillus	Thermophile	Aerobic	Pathogen	Domestic	416	0.879793	0.927481	0.837445	0.843849	124	0.912114	0.985478	0.840015	0.865296	70	0.891821	0.97432	0.814362	0.88554	50	0.901787	1.00166	0.809069	0.88554	24	0.928178	1.06054	0.795333	0.897667	16	0.880794	1.03831	0.744766	0.857073	239	0.891882	0.948192	0.840414	0.866963	241	0.832691
Bacillus sp. f70	Specific Growth Rate	1.386	Bacteria	Firmicutes	Bacilli	Bacillales	Bacillaceae	Bacillus	Thermophile	Aerobic	Pathogen	Domestic	416	0.879793	0.927481	0.837445	0.843849	124	0.912114	0.985478	0.840015	0.865296	70	0.891821	0.97432	0.814362	0.88554	50	0.901787	1.00166	0.809069	0.88554	24	0.928178	1.06054	0.795333	0.897667	16	0.880794	1.03831	0.744766	0.857073	239	0.891882	0.948192	0.840414	0.866963	241	0.832691
Bacillus sp. ms30	Specific Growth Rate	1.123	Bacteria	Firmicutes	Bacilli	Bacillales	Bacillaceae	Bacillus	Thermophile	B10	Pathogen	Domestic	416	0.879793	0.927481	0.837445	0.843849	124	0.912114	0.985478	0.840015	0.865296	70	0.891821	0.97432	0.814362	0.88554	50	0.901787	1.00166	0.809069	0.88554	24	0.928178	1.06054	0.795333	0.897667	16	0.880794	1.03831	0.744766	0.857073	239	0.891882	0.948192	0.840414	0.866963	1	1.12302
Bacillus subtilis	Specific Growth Rate	0.809	Bacteria	Firmicutes	Bacilli	Bacillales	Bacillaceae	Bacillus	Mesophile	Aerobic	Pathogen	Domestic	416	0.879793	0.927481	0.837445	0.843849	124	0.912114	0.985478	0.840015	0.865296	70	0.891821	0.97432	0.814362	0.88554	50	0.901787	1.00166	0.809069	0.88554	24	0.928178	1.06054	0.795333	0.897667	16	0.880794	1.03831	0.744766	0.857073	239	0.891882	0.948192	0.840414	0.866963	241	0.832691
Blautia producta	Specific Growth Rate	2.229	Bacteria	Firmicutes	Clostridia	Clostridiales	Lachnospiraceae	Blautia	Mesophile	E1	Pathogen	Human	416	0.879793	0.927481	0.837445	0.843849	124	0.912114	0.985478	0.840015	0.865296	54	0.947027	1.10576	0.817713	0.842531	38	0.998553	1.22282	0.837993	0.849216	1				2.22873	1				2.22873	239	0.891882	0.948192	0.840414	0.866963	12	1.50345
Bosea eneae	Specific Growth Rate	0.65	Bacteria	Proteobacteria	Alphaproteobacteria	Rhizobiales	Bradyrhizobiaceae	Bosea	Mesophile	Aerobic	Non-pathogen		416	0.879793	0.927481	0.837445	0.843849	111	0.739235	0.79817	0.686821	0.676672	6	0.555875	0.785	0.385777	0.516381	1	0.650284	0.650284	0.650284	0.650284	1	0.650284	0.650284	0.650284	0.650284	1	0.650284	0.650284	0.650284	0.650284	259	0.891816	0.95807	0.826274	0.796717	241	0.832691
Brevibacterium sp.	Specific Growth Rate	3.424	Bacteria	Actinobacteria	Actinobacteria	Micrococcales	Brevibacteriaceae	Brevibacterium	Mesophile	Fermentation	Pathogen	Higher Plants	416	0.879793	0.927481	0.837445	0.843849	7	0.757953	0.94709	0.53837	0.815256	5	0.905884	1.01258	0.815256	0.815256	4	1.01258	1.01258	1.01258	0.511291	4	1.01258	1.01258	1.01258	0.511291	4	1.01258	1.01258	1.01258	0.511291	239	0.891882	0.948192	0.840414	0.866963	67	0.888773
Brevibacterium sp.	Specific Growth Rate	0.01	Bacteria	Actinobacteria	Actinobacteria	Micrococcales	Brevibacteriaceae	Brevibacterium	Mesophile	Fermentation	Pathogen	Higher Plants	416	0.879793	0.927481	0.837445	0.843849	7	0.757953	0.94709	0.53837	0.815256	5	0.905884	1.01258	0.815256	0.815256	4	1.01258	1.01258	1.01258	0.511291	4	1.01258	1.01258	1.01258	0.511291	4	1.01258	1.01258	1.01258	0.511291	239	0.891882	0.948192	0.840414	0.866963	67	0.888773
Brevibacterium sp. cr3/1/15	Specific Growth Rate	1.013	Bacteria	Actinobacteria	Actinobacteria	Micrococcales	Brevibacteriaceae	Brevibacterium	Mesophile	Fermentation	Pathogen	Higher Plants	416	0.879793	0.927481	0.837445	0.843849	7	0.757953	0.94709	0.53837	0.815256	5	0.905884	1.01258	0.815256	0.815256	4	1.01258	1.01258	1.01258	0.511291	4	1.01258	1.01258	1.01258	0.511291	4	1.01258	1.01258	1.01258	0.511291	239	0.891882	0.948192	0.840414	0.866963	67	0.888773
Brevibacterium sp. cr3/1/15	Specific Growth Rate	0.01	Bacteria	Actinobacteria	Actinobacteria	Micrococcales	Brevibacteriaceae	Brevibacterium	Mesophile	Fermentation	Pathogen	Higher Plants	416	0.879793	0.927481	0.837445	0.843849	7	0.757953	0.94709	0.53837	0.815256	5	0.905884	1.01258	0.815256	0.815256	4	1.01258	1.01258	1.01258	0.511291	4	1.01258	1.01258	1.01258	0.511291	4	1.01258	1.01258	1.01258	0.511291	239	0.891882	0.948192	0.840414	0.866963	67	0.888773
Brochothrix thermosphacta	Specific Growth Rate	0.67	Bacteria	Firmicutes	Bacilli	Bacillales	Listeriaceae	Brochothrix	Mesophile	Aerobic	Non-pathogen		416	0.879793	0.927481	0.837445	0.843849	124	0.912114	0.985478	0.840015	0.865296	70	0.891821	0.97432	0.814362	0.88554	50	0.901787	1.00166	0.809069	0.88554	13	0.728529	0.79103	0.668774	0.705488	1	0.670415	0.670415	0.670415	0.670415	259	0.891816	0.95807	0.826274	0.796717	241	0.832691
Caldanaerobacter subterraneus	Specific Growth Rate	0.843	Bacteria	Firmicutes	Clostridia	Thermoanaerobacterales	Thermoanaerobacteraceae	Caldanaerobacter	Thermophile	Fermentation	Non-pathogen		416	0.879793	0.927481	0.837445	0.843849	124	0.912114	0.985478	0.840015	0.865296	54	0.947027	1.10576	0.817713	0.842531	13	0.906999	1.17587	0.669922	0.84262	11	0.989039	1.27564	0.767114	0.902368	3	0.955676	1.02195	0.84262	1.00112	259	0.891816	0.95807	0.826274	0.796717	67	0.888773
Caldanaerobacter subterraneus	Specific Growth Rate	1.022	Bacteria	Firmicutes	Clostridia	Thermoanaerobacterales	Thermoanaerobacteraceae	Caldanaerobacter	Thermophile	Fermentation	Non-pathogen		416	0.879793	0.927481	0.837445	0.843849	124	0.912114	0.985478	0.840015	0.865296	54	0.947027	1.10576	0.817713	0.842531	13	0.906999	1.17587	0.669922	0.84262	11	0.989039	1.27564	0.767114	0.902368	3	0.955676	1.02195	0.84262	1.00112	259	0.891816	0.95807	0.826274	0.796717	67	0.888773
Caldanaerobacter subterraneus	Specific Growth Rate	1.001	Bacteria	Firmicutes	Clostridia	Thermoanaerobacterales	Thermoanaerobacteraceae	Caldanaerobacter	Thermophile	Fermentation	Non-pathogen		416	0.879793	0.927481	0.837445	0.843849	124	0.912114	0.985478	0.840015	0.865296	54	0.947027	1.10576	0.817713	0.842531	13	0.906999	1.17587	0.669922	0.84262	11	0.989039	1.27564	0.767114	0.902368	3	0.955676	1.02195	0.84262	1.00112	259	0.891816	0.95807	0.826274	0.796717	67	0.888773
Caldicellulosiruptor obsidiansis	Specific Growth Rate	0.185	Bacteria	Firmicutes	Clostridia	Thermoanaerobacterales	Thermoanaerobacterales Family III. Incertae Sedis	Caldicellulosiruptor	Thermophile	Fermentation	Non-pathogen		416	0.879793	0.927481	0.837445	0.843849	124	0.912114	0.985478	0.840015	0.865296	54	0.947027	1.10576	0.817713	0.842531	13	0.906999	1.17587	0.669922	0.84262	2	0.437063	0.667799	0.185055	0.426427	1	0.185055	0.185055	0.185055	0.185055	259	0.891816	0.95807	0.826274	0.796717	67	0.888773
Caldisphaera draconis	Specific Growth Rate	1.902	Archaea	Crenarchaeota	Thermoprotei	Acidilobales	Caldisphaeraceae	Caldisphaera	Thermophile	C19	Non-pathogen		82	0.950374	1.08008	0.827909	0.782624	29	1.3434	1.66818	1.07476	1.14004	29	1.3434	1.68059	1.09947	1.14004	3	2.3242	3.96856	1.90161	2.05408	1	1.90161	1.90161	1.90161	1.90161	1	1.90161	1.90161	1.90161	1.90161	259	0.891816	0.95807	0.826274	0.796717	27	1.05788
Caloramator fervidus	Specific Growth Rate	3.371	Bacteria	Firmicutes	Clostridia	Clostridiales	Clostridiaceae	Caloramator	Mesophile	Fermentation	Non-pathogen		416	0.879793	0.927481	0.837445	0.843849	124	0.912114	0.985478	0.840015	0.865296	54	0.947027	1.10576	0.817713	0.842531	38	0.998553	1.22282	0.837993	0.849216	9	1.09539	2.02093	0.678445	0.968159	2	4.22571	4.22571	4.22571	3.7984	259	0.891816	0.95807	0.826274	0.796717	67	0.888773
Caloramator indicus	Specific Growth Rate	4.226	Bacteria	Firmicutes	Clostridia	Clostridiales	Clostridiaceae	Caloramator	Thermophile	Fermentation	Non-pathogen		416	0.879793	0.927481	0.837445	0.843849	124	0.912114	0.985478	0.840015	0.865296	54	0.947027	1.10576	0.817713	0.842531	38	0.998553	1.22282	0.837993	0.849216	9	1.09539	2.02093	0.678445	0.968159	2	4.22571	4.22571	4.22571	3.7984	259	0.891816	0.95807	0.826274	0.796717	67	0.888773
Caloranaerobacter azorensis	Specific Growth Rate	0.856	Bacteria	Firmicutes	Clostridia	Clostridiales	Clostridiaceae	Caloranaerobacter	Thermophile	Fermentation	Non-pathogen		416	0.879793	0.927481	0.837445	0.843849	124	0.912114	0.985478	0.840015	0.865296	54	0.947027	1.10576	0.817713	0.842531	38	0.998553	1.22282	0.837993	0.849216	9	1.09539	2.02093	0.678445	0.968159	1	0.855989	0.855989	0.855989	0.855989	259	0.891816	0.95807	0.826274	0.796717	67	0.888773
Chlorobium tepidum	Specific Growth Rate	0.525	Bacteria	Chlorobi	Chlorobia	Chlorobiales	Chlorobiaceae	Chlorobium	Mesophile	C9	Non-pathogen		416	0.879793	0.927481	0.837445	0.843849	1	0.525074	0.525074	0.525074	0.525074	1	0.525074	0.525074	0.525074	0.525074	1	0.525074	0.525074	0.525074	0.525074	1	0.525074	0.525074	0.525074	0.525074	1	0.525074	0.525074	0.525074	0.525074	259	0.891816	0.95807	0.826274	0.796717	1	0.525074
Clostridium autoethanogenum	Specific Growth Rate	1.23	Bacteria	Firmicutes	Clostridia	Clostridiales	Clostridiaceae	Clostridium	Mesophile	Fermentation	Pathogen	Human	416	0.879793	0.927481	0.837445	0.843849	124	0.912114	0.985478	0.840015	0.865296	54	0.947027	1.10576	0.817713	0.842531	38	0.998553	1.22282	0.837993	0.849216	9	1.09539	2.02093	0.678445	0.968159	4	0.713586	0.968159	0.57786	0.791073	239	0.891882	0.948192	0.840414	0.866963	67	0.888773
Clostridium perfringens	Specific Growth Rate	0.968	Bacteria	Firmicutes	Clostridia	Clostridiales	Clostridiaceae	Clostridium	Mesophile	Fermentation	Pathogen	Human	416	0.879793	0.927481	0.837445	0.843849	124	0.912114	0.985478	0.840015	0.865296	54	0.947027	1.10576	0.817713	0.842531	38	0.998553	1.22282	0.837993	0.849216	9	1.09539	2.02093	0.678445	0.968159	4	0.713586	0.968159	0.57786	0.791073	239	0.891882	0.948192	0.840414	0.866963	67	0.888773
Clostridium perfringens	Specific Growth Rate	0.614	Bacteria	Firmicutes	Clostridia	Clostridiales	Clostridiaceae	Clostridium	Mesophile	Fermentation	Pathogen	Human	416	0.879793	0.927481	0.837445	0.843849	124	0.912114	0.985478	0.840015	0.865296	54	0.947027	1.10576	0.817713	0.842531	38	0.998553	1.22282	0.837993	0.849216	9	1.09539	2.02093	0.678445	0.968159	4	0.713586	0.968159	0.57786	0.791073	239	0.891882	0.948192	0.840414	0.866963	67	0.888773
Clostridium perfringens	Specific Growth Rate	0.578	Bacteria	Firmicutes	Clostridia	Clostridiales	Clostridiaceae	Clostridium	Mesophile	Fermentation	Pathogen	Human	416	0.879793	0.927481	0.837445	0.843849	124	0.912114	0.985478	0.840015	0.865296	54	0.947027	1.10576	0.817713	0.842531	38	0.998553	1.22282	0.837993	0.849216	9	1.09539	2.02093	0.678445	0.968159	4	0.713586	0.968159	0.57786	0.791073	239	0.891882	0.948192	0.840414	0.866963	67	0.888773
Colwellia demingiae	Specific Growth Rate	2.21	Bacteria	Proteobacteria	Gammaproteobacteria	Alteromonadales	Colwelliaceae	Colwellia	Mesophile	Aerobic	Non-pathogen		416	0.879793	0.927481	0.837445	0.843849	111	0.739235	0.79817	0.686821	0.676672	84	0.754126	0.812354	0.694804	0.735485	17	0.645593	0.748257	0.560894	0.608467	4	0.538305	0.73188	0.44665	0.59617	4	0.538305	0.73188	0.44665	0.59617	259	0.891816	0.95807	0.826274	0.796717	241	0.832691
Colwellia hornerae	Specific Growth Rate	0.732	Bacteria	Proteobacteria	Gammaproteobacteria	Alteromonadales	Colwelliaceae	Colwellia	Mesophile	Aerobic	Non-pathogen		416	0.879793	0.927481	0.837445	0.843849	111	0.739235	0.79817	0.686821	0.676672	84	0.754126	0.812354	0.694804	0.735485	17	0.645593	0.748257	0.560894	0.608467	4	0.538305	0.73188	0.44665	0.59617	4	0.538305	0.73188	0.44665	0.59617	259	0.891816	0.95807	0.826274	0.796717	241	0.832691
Colwellia psychrerythraea	Specific Growth Rate	0.46	Bacteria	Proteobacteria	Gammaproteobacteria	Alteromonadales	Colwelliaceae	Colwellia	Mesophile	Aerobic	Non-pathogen		416	0.879793	0.927481	0.837445	0.843849	111	0.739235	0.79817	0.686821	0.676672	84	0.754126	0.812354	0.694804	0.735485	17	0.645593	0.748257	0.560894	0.608467	4	0.538305	0.73188	0.44665	0.59617	4	0.538305	0.73188	0.44665	0.59617	259	0.891816	0.95807	0.826274	0.796717	241	0.832691
Colwellia psychrotropica	Specific Growth Rate	0.447	Bacteria	Proteobacteria	Gammaproteobacteria	Alteromonadales	Colwelliaceae	Colwellia	Mesophile	Aerobic	Non-pathogen		416	0.879793	0.927481	0.837445	0.843849	111	0.739235	0.79817	0.686821	0.676672	84	0.754126	0.812354	0.694804	0.735485	17	0.645593	0.748257	0.560894	0.608467	4	0.538305	0.73188	0.44665	0.59617	4	0.538305	0.73188	0.44665	0.59617	259	0.891816	0.95807	0.826274	0.796717	241	0.832691
Cylindrospermopsis raciborskii	Specific Growth Rate	1.885	Bacteria	Cyanobacteria	Cyanophyceae	Nostocales	Nostocaceae	Cylindrospermopsis	Mesophile	PhotosystemII	Non-pathogen		416	0.879793	0.927481	0.837445	0.843849	85	0.962427	1.13913	0.806185	0.846705	82	0.902696	1.04876	0.771579	0.83172	23	0.773474	1.12503	0.521651	0.469109	23	0.773474	1.13652	0.516027	0.469109	12	0.999669	1.64877	0.586543	0.468457	259	0.891816	0.95807	0.826274	0.796717	85	0.962427
Cylindrospermopsis raciborskii	Specific Growth Rate	1.227	Bacteria	Cyanobacteria	Cyanophyceae	Nostocales	Nostocaceae	Cylindrospermopsis	Mesophile	PhotosystemII	Non-pathogen		416	0.879793	0.927481	0.837445	0.843849	85	0.962427	1.13913	0.806185	0.846705	82	0.902696	1.04876	0.771579	0.83172	23	0.773474	1.12503	0.521651	0.469109	23	0.773474	1.13652	0.516027	0.469109	12	0.999669	1.64877	0.586543	0.468457	259	0.891816	0.95807	0.826274	0.796717	85	0.962427
Cylindrospermopsis raciborskii	Specific Growth Rate	0.458	Bacteria	Cyanobacteria	Cyanophyceae	Nostocales	Nostocaceae	Cylindrospermopsis	Mesophile	PhotosystemII	Non-pathogen		416	0.879793	0.927481	0.837445	0.843849	85	0.962427	1.13913	0.806185	0.846705	82	0.902696	1.04876	0.771579	0.83172	23	0.773474	1.12503	0.521651	0.469109	23	0.773474	1.13652	0.516027	0.469109	12	0.999669	1.64877	0.586543	0.468457	259	0.891816	0.95807	0.826274	0.796717	85	0.962427
Cylindrospermopsis raciborskii	Specific Growth Rate	0.459	Bacteria	Cyanobacteria	Cyanophyceae	Nostocales	Nostocaceae	Cylindrospermopsis	Mesophile	PhotosystemII	Non-pathogen		416	0.879793	0.927481	0.837445	0.843849	85	0.962427	1.13913	0.806185	0.846705	82	0.902696	1.04876	0.771579	0.83172	23	0.773474	1.12503	0.521651	0.469109	23	0.773474	1.13652	0.516027	0.469109	12	0.999669	1.64877	0.586543	0.468457	259	0.891816	0.95807	0.826274	0.796717	85	0.962427
Cylindrospermopsis raciborskii	Specific Growth Rate	0.449	Bacteria	Cyanobacteria	Cyanophyceae	Nostocales	Nostocaceae	Cylindrospermopsis	Mesophile	PhotosystemII	Non-pathogen		416	0.879793	0.927481	0.837445	0.843849	85	0.962427	1.13913	0.806185	0.846705	82	0.902696	1.04876	0.771579	0.83172	23	0.773474	1.12503	0.521651	0.469109	23	0.773474	1.13652	0.516027	0.469109	12	0.999669	1.64877	0.586543	0.468457	259	0.891816	0.95807	0.826274	0.796717	85	0.962427
Cylindrospermopsis raciborskii	Specific Growth Rate	0.421	Bacteria	Cyanobacteria	Cyanophyceae	Nostocales	Nostocaceae	Cylindrospermopsis	Mesophile	PhotosystemII	Non-pathogen		416	0.879793	0.927481	0.837445	0.843849	85	0.962427	1.13913	0.806185	0.846705	82	0.902696	1.04876	0.771579	0.83172	23	0.773474	1.12503	0.521651	0.469109	23	0.773474	1.13652	0.516027	0.469109	12	0.999669	1.64877	0.586543	0.468457	259	0.891816	0.95807	0.826274	0.796717	85	0.962427
Cylindrospermopsis raciborskii	Specific Growth Rate	0.364	Bacteria	Cyanobacteria	Cyanophyceae	Nostocales	Nostocaceae	Cylindrospermopsis	Mesophile	PhotosystemII	Non-pathogen		416	0.879793	0.927481	0.837445	0.843849	85	0.962427	1.13913	0.806185	0.846705	82	0.902696	1.04876	0.771579	0.83172	23	0.773474	1.12503	0.521651	0.469109	23	0.773474	1.13652	0.516027	0.469109	12	0.999669	1.64877	0.586543	0.468457	259	0.891816	0.95807	0.826274	0.796717	85	0.962427
Cylindrospermopsis raciborskii	Specific Growth Rate	0.343	Bacteria	Cyanobacteria	Cyanophyceae	Nostocales	Nostocaceae	Cylindrospermopsis	Mesophile	PhotosystemII	Non-pathogen		416	0.879793	0.927481	0.837445	0.843849	85	0.962427	1.13913	0.806185	0.846705	82	0.902696	1.04876	0.771579	0.83172	23	0.773474	1.12503	0.521651	0.469109	23	0.773474	1.13652	0.516027	0.469109	12	0.999669	1.64877	0.586543	0.468457	259	0.891816	0.95807	0.826274	0.796717	85	0.962427
Cylindrospermopsis raciborskii	Specific Growth Rate	4.254	Bacteria	Cyanobacteria	Cyanophyceae	Nostocales	Nostocaceae	Cylindrospermopsis	Mesophile	PhotosystemII	Non-pathogen		416	0.879793	0.927481	0.837445	0.843849	85	0.962427	1.13913	0.806185	0.846705	82	0.902696	1.04876	0.771579	0.83172	23	0.773474	1.12503	0.521651	0.469109	23	0.773474	1.13652	0.516027	0.469109	12	0.999669	1.64877	0.586543	0.468457	259	0.891816	0.95807	0.826274	0.796717	85	0.962427
Cylindrospermopsis raciborskii	Specific Growth Rate	0.478	Bacteria	Cyanobacteria	Cyanophyceae	Nostocales	Nostocaceae	Cylindrospermopsis	Mesophile	PhotosystemII	Non-pathogen		416	0.879793	0.927481	0.837445	0.843849	85	0.962427	1.13913	0.806185	0.846705	82	0.902696	1.04876	0.771579	0.83172	23	0.773474	1.12503	0.521651	0.469109	23	0.773474	1.13652	0.516027	0.469109	12	0.999669	1.64877	0.586543	0.468457	259	0.891816	0.95807	0.826274	0.796717	85	0.962427
Cylindrospermopsis raciborskii	Specific Growth Rate	3.481	Bacteria	Cyanobacteria	Cyanophyceae	Nostocales	Nostocaceae	Cylindrospermopsis	Mesophile	PhotosystemII	Non-pathogen		416	0.879793	0.927481	0.837445	0.843849	85	0.962427	1.13913	0.806185	0.846705	82	0.902696	1.04876	0.771579	0.83172	23	0.773474	1.12503	0.521651	0.469109	23	0.773474	1.13652	0.516027	0.469109	12	0.999669	1.64877	0.586543	0.468457	259	0.891816	0.95807	0.826274	0.796717	85	0.962427
Cylindrospermopsis raciborskii	Specific Growth Rate	2.026	Bacteria	Cyanobacteria	Cyanophyceae	Nostocales	Nostocaceae	Cylindrospermopsis	Mesophile	PhotosystemII	Non-pathogen		416	0.879793	0.927481	0.837445	0.843849	85	0.962427	1.13913	0.806185	0.846705	82	0.902696	1.04876	0.771579	0.83172	23	0.773474	1.12503	0.521651	0.469109	23	0.773474	1.13652	0.516027	0.469109	12	0.999669	1.64877	0.586543	0.468457	259	0.891816	0.95807	0.826274	0.796717	85	0.962427
Deferribacter thermophilus	Specific Growth Rate	1.034	Bacteria	Deferribacteres	Deferribacteres	Deferribacterales	Deferribacteraceae	Deferribacter	Thermophile	N14	Non-pathogen		416	0.879793	0.927481	0.837445	0.843849	2	0.862468	1.03391	0.726418	0.880165	2	0.862468	1.03391	0.726418	0.880165	2	0.862468	1.03391	0.726418	0.880165	2	0.862468	1.03391	0.726418	0.880165	1	1.03391	1.03391	1.03391	1.03391	259	0.891816	0.95807	0.826274	0.796717	1	1.03391
Deinococcus geothermalis	Specific Growth Rate	0.822	Bacteria	Deinococcus-Thermus	Deinococci	Deinococcales	Deinococcaceae	Deinococcus	Mesophile	Aerobic	Pathogen	Higher Plants	416	0.879793	0.927481	0.837445	0.843849	13	0.792125	0.93019	0.651367	0.821509	13	0.792125	0.927095	0.648757	0.821509	2	0.650514	0.821509	0.483796	0.652653	2	0.650514	0.821509	0.483796	0.652653	2	0.650514	0.821509	0.483796	0.652653	239	0.891882	0.948192	0.840414	0.866963	241	0.832691
Deinococcus murrayi	Specific Growth Rate	0.484	Bacteria	Deinococcus-Thermus	Deinococci	Deinococcales	Deinococcaceae	Deinococcus	Thermophile	Aerobic	Pathogen	Higher Plants	416	0.879793	0.927481	0.837445	0.843849	13	0.792125	0.93019	0.651367	0.821509	13	0.792125	0.927095	0.648757	0.821509	2	0.650514	0.821509	0.483796	0.652653	2	0.650514	0.821509	0.483796	0.652653	2	0.650514	0.821509	0.483796	0.652653	239	0.891882	0.948192	0.840414	0.866963	241	0.832691
Desulfitobacterium dehalogenans	Specific Growth Rate	0.806	Bacteria	Firmicutes	Clostridia	Clostridiales	Peptococcaceae	Desulfitobacterium	Mesophile	Fermentation	Non-pathogen		416	0.879793	0.927481	0.837445	0.843849	124	0.912114	0.985478	0.840015	0.865296	54	0.947027	1.10576	0.817713	0.842531	38	0.998553	1.22282	0.837993	0.849216	4	1.06141	1.5998	0.818842	0.908275	1	0.806366	0.806366	0.806366	0.806366	259	0.891816	0.95807	0.826274	0.796717	67	0.888773
Desulfobacter curvatus	Specific Growth Rate	0.802	Bacteria	Proteobacteria	Deltaproteobacteria	Desulfobacterales	Desulfobacteraceae	Desulfobacter	Mesophile	Fermentation	Non-pathogen		416	0.879793	0.927481	0.837445	0.843849	111	0.739235	0.79817	0.686821	0.676672	9	0.692078	0.859807	0.548086	0.635433	7	0.702671	0.936707	0.515849	0.627839	4	0.829813	1.11521	0.524791	0.922952	1	0.80248	0.80248	0.80248	0.80248	259	0.891816	0.95807	0.826274	0.796717	67	0.888773
Desulfofaba gelida	Specific Growth Rate	1.043	Bacteria	Proteobacteria	Deltaproteobacteria	Desulfobacterales	Desulfobacteraceae	Desulfofaba	Mesophile	C1	Pathogen	Higher Plants	416	0.879793	0.927481	0.837445	0.843849	111	0.739235	0.79817	0.686821	0.676672	9	0.692078	0.859807	0.548086	0.635433	7	0.702671	0.936707	0.515849	0.627839	4	0.829813	1.11521	0.524791	0.922952	1	1.04342	1.04342	1.04342	1.04342	239	0.891882	0.948192	0.840414	0.866963	8	0.764049
Desulfofrigus fragile	Specific Growth Rate	0.378	Bacteria	Proteobacteria	Deltaproteobacteria	Desulfobacterales	Desulfobacteraceae	Desulfofrigus	Mesophile	C1	Non-pathogen		416	0.879793	0.927481	0.837445	0.843849	111	0.739235	0.79817	0.686821	0.676672	9	0.692078	0.859807	0.548086	0.635433	7	0.702671	0.936707	0.515849	0.627839	4	0.829813	1.11521	0.524791	0.922952	2	0.744808	1.18921	0.377519	0.783363	259	0.891816	0.95807	0.826274	0.796717	8	0.764049
Desulfofrigus oceanense	Specific Growth Rate	1.189	Bacteria	Proteobacteria	Deltaproteobacteria	Desulfobacterales	Desulfobacteraceae	Desulfofrigus	Mesophile	C1	Non-pathogen		416	0.879793	0.927481	0.837445	0.843849	111	0.739235	0.79817	0.686821	0.676672	9	0.692078	0.859807	0.548086	0.635433	7	0.702671	0.936707	0.515849	0.627839	4	0.829813	1.11521	0.524791	0.922952	2	0.744808	1.18921	0.377519	0.783363	259	0.891816	0.95807	0.826274	0.796717	8	0.764049
Desulforhopalus vacuolatus	Specific Growth Rate	0.616	Bacteria	Proteobacteria	Deltaproteobacteria	Desulfobacterales	Desulfobulbaceae	Desulforhopalus	Mesophile	Fermentation	Non-pathogen		416	0.879793	0.927481	0.837445	0.843849	111	0.739235	0.79817	0.686821	0.676672	9	0.692078	0.859807	0.548086	0.635433	7	0.702671	0.936707	0.515849	0.627839	3	0.542036	0.627839	0.38347	0.616474	1	0.616474	0.616474	0.616474	0.616474	259	0.891816	0.95807	0.826274	0.796717	67	0.888773
Desulfotalea arctica	Specific Growth Rate	0.383	Bacteria	Proteobacteria	Deltaproteobacteria	Desulfobacterales	Desulfobulbaceae	Desulfotalea	Mesophile	C1	Non-pathogen		416	0.879793	0.927481	0.837445	0.843849	111	0.739235	0.79817	0.686821	0.676672	9	0.692078	0.859807	0.548086	0.635433	7	0.702671	0.936707	0.515849	0.627839	3	0.542036	0.627839	0.38347	0.616474	2	0.504035	0.627839	0.38347	0.505655	259	0.891816	0.95807	0.826274	0.796717	8	0.764049
Desulfotalea psychrophila	Specific Growth Rate	0.628	Bacteria	Proteobacteria	Deltaproteobacteria	Desulfobacterales	Desulfobulbaceae	Desulfotalea	Mesophile	C1	Non-pathogen		416	0.879793	0.927481	0.837445	0.843849	111	0.739235	0.79817	0.686821	0.676672	9	0.692078	0.859807	0.548086	0.635433	7	0.702671	0.936707	0.515849	0.627839	3	0.542036	0.627839	0.38347	0.616474	2	0.504035	0.627839	0.38347	0.505655	259	0.891816	0.95807	0.826274	0.796717	8	0.764049
Desulfotomaculum alkaliphilum	Specific Growth Rate	0.831	Bacteria	Firmicutes	Clostridia	Clostridiales	Peptococcaceae	Desulfotomaculum	Thermophile	C1	Non-pathogen		416	0.879793	0.927481	0.837445	0.843849	124	0.912114	0.985478	0.840015	0.865296	54	0.947027	1.10576	0.817713	0.842531	38	0.998553	1.22282	0.837993	0.849216	4	1.06141	1.5998	0.818842	0.908275	2	0.910543	0.9856	0.830949	0.908275	259	0.891816	0.95807	0.826274	0.796717	8	0.764049
Desulfotomaculum putei	Specific Growth Rate	0.986	Bacteria	Firmicutes	Clostridia	Clostridiales	Peptococcaceae	Desulfotomaculum	Thermophile	C1	Non-pathogen		416	0.879793	0.927481	0.837445	0.843849	124	0.912114	0.985478	0.840015	0.865296	54	0.947027	1.10576	0.817713	0.842531	38	0.998553	1.22282	0.837993	0.849216	4	1.06141	1.5998	0.818842	0.908275	2	0.910543	0.9856	0.830949	0.908275	259	0.891816	0.95807	0.826274	0.796717	8	0.764049
Desulfurobacterium crinifex	Specific Growth Rate	1.507	Bacteria	Aquificae	Aquificae	Desulfurobacteriales	Desulfurobacteriaceae	Desulfurobacterium	Thermophile	B1	Non-pathogen		416	0.879793	0.927481	0.837445	0.843849	5	0.904863	1.39706	0.498625	0.852185	5	0.904863	1.39706	0.503938	0.852185	1	1.50678	1.50678	1.50678	1.50678	1	1.50678	1.50678	1.50678	1.50678	1	1.50678	1.50678	1.50678	1.50678	259	0.891816	0.95807	0.826274	0.796717	4	1.30982
Desulfurococcus sp. s	Specific Growth Rate	0.557	Archaea	Crenarchaeota	Thermoprotei	Desulfurococcales	Desulfurococcaceae	Desulfurococcus	Thermophile	C19	Non-pathogen		82	0.950374	1.08008	0.827909	0.782624	29	1.3434	1.66818	1.07476	1.14004	29	1.3434	1.68059	1.09947	1.14004	10	1.50885	2.36153	0.920103	1.36878	8	1.34969	2.16371	0.833088	1.36878	2	0.541307	0.556892	0.525549	0.54122	259	0.891816	0.95807	0.826274	0.796717	27	1.05788
Desulfurococcus sp. sy	Specific Growth Rate	0.526	Archaea	Crenarchaeota	Thermoprotei	Desulfurococcales	Desulfurococcaceae	Desulfurococcus	Thermophile	C19	Non-pathogen		82	0.950374	1.08008	0.827909	0.782624	29	1.3434	1.66818	1.07476	1.14004	29	1.3434	1.68059	1.09947	1.14004	10	1.50885	2.36153	0.920103	1.36878	8	1.34969	2.16371	0.833088	1.36878	2	0.541307	0.556892	0.525549	0.54122	259	0.891816	0.95807	0.826274	0.796717	27	1.05788
Desulfuromonas michiganensis	Specific Growth Rate	0.676	Bacteria	Proteobacteria	Deltaproteobacteria	Desulfuromonadales	Desulfuromonadaceae	Desulfuromonas	Thermophile	Fermentation	Non-pathogen		416	0.879793	0.927481	0.837445	0.843849	111	0.739235	0.79817	0.686821	0.676672	9	0.692078	0.859807	0.548086	0.635433	2	0.65618	0.676289	0.635433	0.655861	2	0.65618	0.676289	0.635433	0.655861	2	0.65618	0.676289	0.635433	0.655861	259	0.891816	0.95807	0.826274	0.796717	67	0.888773
Desulfuromonas michiganensis	Specific Growth Rate	0.635	Bacteria	Proteobacteria	Deltaproteobacteria	Desulfuromonadales	Desulfuromonadaceae	Desulfuromonas	Thermophile	Fermentation	Non-pathogen		416	0.879793	0.927481	0.837445	0.843849	111	0.739235	0.79817	0.686821	0.676672	9	0.692078	0.859807	0.548086	0.635433	2	0.65618	0.676289	0.635433	0.655861	2	0.65618	0.676289	0.635433	0.655861	2	0.65618	0.676289	0.635433	0.655861	259	0.891816	0.95807	0.826274	0.796717	67	0.888773
Enterococcus faecalis	Specific Growth Rate	0.832	Bacteria	Firmicutes	Bacilli	Lactobacillales	Enterococcaceae	Enterococcus	Mesophile	Fermentation	Pathogen	Higher Plants	416	0.879793	0.927481	0.837445	0.843849	124	0.912114	0.985478	0.840015	0.865296	70	0.891821	0.97432	0.814362	0.88554	20	0.870519	1.01286	0.732582	0.877884	1	0.83182	0.83182	0.83182	0.83182	1	0.83182	0.83182	0.83182	0.83182	239	0.891882	0.948192	0.840414	0.866963	67	0.888773
Erwinia amylovora	Specific Growth Rate	0.702	Bacteria	Proteobacteria	Gammaproteobacteria	Enterobacteriales	Enterobacteriaceae	Erwinia	Mesophile	Aerobic	Pathogen	Higher Plants	416	0.879793	0.927481	0.837445	0.843849	111	0.739235	0.79817	0.686821	0.676672	84	0.754126	0.812354	0.694804	0.735485	35	0.794243	0.872653	0.721468	0.756121	35	0.794243	0.873774	0.724087	0.756121	1	0.702372	0.702372	0.702372	0.702372	239	0.891882	0.948192	0.840414	0.866963	241	0.832691
Escherichia coli	Specific Growth Rate	0.443	Bacteria	Proteobacteria	Gammaproteobacteria	Enterobacteriales	Enterobacteriaceae	Escherichia	Mesophile	Aerobic	Pathogen	Aves	416	0.879793	0.927481	0.837445	0.843849	111	0.739235	0.79817	0.686821	0.676672	84	0.754126	0.812354	0.694804	0.735485	35	0.794243	0.872653	0.721468	0.756121	35	0.794243	0.873774	0.724087	0.756121	26	0.784435	0.872547	0.700632	0.768095	239	0.891882	0.948192	0.840414	0.866963	241	0.832691
Escherichia coli	Specific Growth Rate	1.083	Bacteria	Proteobacteria	Gammaproteobacteria	Enterobacteriales	Enterobacteriaceae	Escherichia	Mesophile	Aerobic	Pathogen	Aves	416	0.879793	0.927481	0.837445	0.843849	111	0.739235	0.79817	0.686821	0.676672	84	0.754126	0.812354	0.694804	0.735485	35	0.794243	0.872653	0.721468	0.756121	35	0.794243	0.873774	0.724087	0.756121	26	0.784435	0.872547	0.700632	0.768095	239	0.891882	0.948192	0.840414	0.866963	241	0.832691
Escherichia coli	Specific Growth Rate	1.329	Bacteria	Proteobacteria	Gammaproteobacteria	Enterobacteriales	Enterobacteriaceae	Escherichia	Mesophile	Aerobic	Pathogen	Aves	416	0.879793	0.927481	0.837445	0.843849	111	0.739235	0.79817	0.686821	0.676672	84	0.754126	0.812354	0.694804	0.735485	35	0.794243	0.872653	0.721468	0.756121	35	0.794243	0.873774	0.724087	0.756121	26	0.784435	0.872547	0.700632	0.768095	239	0.891882	0.948192	0.840414	0.866963	241	0.832691
Escherichia coli	Specific Growth Rate	1.102	Bacteria	Proteobacteria	Gammaproteobacteria	Enterobacteriales	Enterobacteriaceae	Escherichia	Mesophile	Aerobic	Pathogen	Aves	416	0.879793	0.927481	0.837445	0.843849	111	0.739235	0.79817	0.686821	0.676672	84	0.754126	0.812354	0.694804	0.735485	35	0.794243	0.872653	0.721468	0.756121	35	0.794243	0.873774	0.724087	0.756121	26	0.784435	0.872547	0.700632	0.768095	239	0.891882	0.948192	0.840414	0.866963	241	0.832691
Escherichia coli	Specific Growth Rate	0.594	Bacteria	Proteobacteria	Gammaproteobacteria	Enterobacteriales	Enterobacteriaceae	Escherichia	Mesophile	Aerobic	Pathogen	Aves	416	0.879793	0.927481	0.837445	0.843849	111	0.739235	0.79817	0.686821	0.676672	84	0.754126	0.812354	0.694804	0.735485	35	0.794243	0.872653	0.721468	0.756121	35	0.794243	0.873774	0.724087	0.756121	26	0.784435	0.872547	0.700632	0.768095	239	0.891882	0.948192	0.840414	0.866963	241	0.832691
Escherichia coli	Specific Growth Rate	0.849	Bacteria	Proteobacteria	Gammaproteobacteria	Enterobacteriales	Enterobacteriaceae	Escherichia	Mesophile	Aerobic	Pathogen	Aves	416	0.879793	0.927481	0.837445	0.843849	111	0.739235	0.79817	0.686821	0.676672	84	0.754126	0.812354	0.694804	0.735485	35	0.794243	0.872653	0.721468	0.756121	35	0.794243	0.873774	0.724087	0.756121	26	0.784435	0.872547	0.700632	0.768095	239	0.891882	0.948192	0.840414	0.866963	241	0.832691
Escherichia coli	Specific Growth Rate	0.833	Bacteria	Proteobacteria	Gammaproteobacteria	Enterobacteriales	Enterobacteriaceae	Escherichia	Mesophile	Aerobic	Pathogen	Aves	416	0.879793	0.927481	0.837445	0.843849	111	0.739235	0.79817	0.686821	0.676672	84	0.754126	0.812354	0.694804	0.735485	35	0.794243	0.872653	0.721468	0.756121	35	0.794243	0.873774	0.724087	0.756121	26	0.784435	0.872547	0.700632	0.768095	239	0.891882	0.948192	0.840414	0.866963	241	0.832691
Escherichia coli	Specific Growth Rate	0.78	Bacteria	Proteobacteria	Gammaproteobacteria	Enterobacteriales	Enterobacteriaceae	Escherichia	Mesophile	Aerobic	Pathogen	Aves	416	0.879793	0.927481	0.837445	0.843849	111	0.739235	0.79817	0.686821	0.676672	84	0.754126	0.812354	0.694804	0.735485	35	0.794243	0.872653	0.721468	0.756121	35	0.794243	0.873774	0.724087	0.756121	26	0.784435	0.872547	0.700632	0.768095	239	0.891882	0.948192	0.840414	0.866963	241	0.832691
Escherichia coli	Specific Growth Rate	0.862	Bacteria	Proteobacteria	Gammaproteobacteria	Enterobacteriales	Enterobacteriaceae	Escherichia	Mesophile	Aerobic	Pathogen	Aves	416	0.879793	0.927481	0.837445	0.843849	111	0.739235	0.79817	0.686821	0.676672	84	0.754126	0.812354	0.694804	0.735485	35	0.794243	0.872653	0.721468	0.756121	35	0.794243	0.873774	0.724087	0.756121	26	0.784435	0.872547	0.700632	0.768095	239	0.891882	0.948192	0.840414	0.866963	241	0.832691
Escherichia coli	Specific Growth Rate	1.227	Bacteria	Proteobacteria	Gammaproteobacteria	Enterobacteriales	Enterobacteriaceae	Escherichia	Mesophile	Aerobic	Pathogen	Aves	416	0.879793	0.927481	0.837445	0.843849	111	0.739235	0.79817	0.686821	0.676672	84	0.754126	0.812354	0.694804	0.735485	35	0.794243	0.872653	0.721468	0.756121	35	0.794243	0.873774	0.724087	0.756121	26	0.784435	0.872547	0.700632	0.768095	239	0.891882	0.948192	0.840414	0.866963	241	0.832691
Escherichia coli	Specific Growth Rate	0.823	Bacteria	Proteobacteria	Gammaproteobacteria	Enterobacteriales	Enterobacteriaceae	Escherichia	Mesophile	Aerobic	Pathogen	Aves	416	0.879793	0.927481	0.837445	0.843849	111	0.739235	0.79817	0.686821	0.676672	84	0.754126	0.812354	0.694804	0.735485	35	0.794243	0.872653	0.721468	0.756121	35	0.794243	0.873774	0.724087	0.756121	26	0.784435	0.872547	0.700632	0.768095	239	0.891882	0.948192	0.840414	0.866963	241	0.832691
Escherichia coli	Specific Growth Rate	0.703	Bacteria	Proteobacteria	Gammaproteobacteria	Enterobacteriales	Enterobacteriaceae	Escherichia	Mesophile	Aerobic	Pathogen	Aves	416	0.879793	0.927481	0.837445	0.843849	111	0.739235	0.79817	0.686821	0.676672	84	0.754126	0.812354	0.694804	0.735485	35	0.794243	0.872653	0.721468	0.756121	35	0.794243	0.873774	0.724087	0.756121	26	0.784435	0.872547	0.700632	0.768095	239	0.891882	0.948192	0.840414	0.866963	241	0.832691
Escherichia coli	Specific Growth Rate	0.65	Bacteria	Proteobacteria	Gammaproteobacteria	Enterobacteriales	Enterobacteriaceae	Escherichia	Mesophile	Aerobic	Pathogen	Aves	416	0.879793	0.927481	0.837445	0.843849	111	0.739235	0.79817	0.686821	0.676672	84	0.754126	0.812354	0.694804	0.735485	35	0.794243	0.872653	0.721468	0.756121	35	0.794243	0.873774	0.724087	0.756121	26	0.784435	0.872547	0.700632	0.768095	239	0.891882	0.948192	0.840414	0.866963	241	0.832691
Escherichia coli	Specific Growth Rate	0.654	Bacteria	Proteobacteria	Gammaproteobacteria	Enterobacteriales	Enterobacteriaceae	Escherichia	Mesophile	Aerobic	Pathogen	Aves	416	0.879793	0.927481	0.837445	0.843849	111	0.739235	0.79817	0.686821	0.676672	84	0.754126	0.812354	0.694804	0.735485	35	0.794243	0.872653	0.721468	0.756121	35	0.794243	0.873774	0.724087	0.756121	26	0.784435	0.872547	0.700632	0.768095	239	0.891882	0.948192	0.840414	0.866963	241	0.832691
Escherichia coli	Specific Growth Rate	0.633	Bacteria	Proteobacteria	Gammaproteobacteria	Enterobacteriales	Enterobacteriaceae	Escherichia	Mesophile	Aerobic	Pathogen	Aves	416	0.879793	0.927481	0.837445	0.843849	111	0.739235	0.79817	0.686821	0.676672	84	0.754126	0.812354	0.694804	0.735485	35	0.794243	0.872653	0.721468	0.756121	35	0.794243	0.873774	0.724087	0.756121	26	0.784435	0.872547	0.700632	0.768095	239	0.891882	0.948192	0.840414	0.866963	241	0.832691
Escherichia coli	Specific Growth Rate	0.643	Bacteria	Proteobacteria	Gammaproteobacteria	Enterobacteriales	Enterobacteriaceae	Escherichia	Mesophile	Aerobic	Pathogen	Aves	416	0.879793	0.927481	0.837445	0.843849	111	0.739235	0.79817	0.686821	0.676672	84	0.754126	0.812354	0.694804	0.735485	35	0.794243	0.872653	0.721468	0.756121	35	0.794243	0.873774	0.724087	0.756121	26	0.784435	0.872547	0.700632	0.768095	239	0.891882	0.948192	0.840414	0.866963	241	0.832691
Escherichia coli	Specific Growth Rate	0.793	Bacteria	Proteobacteria	Gammaproteobacteria	Enterobacteriales	Enterobacteriaceae	Escherichia	Mesophile	Aerobic	Pathogen	Aves	416	0.879793	0.927481	0.837445	0.843849	111	0.739235	0.79817	0.686821	0.676672	84	0.754126	0.812354	0.694804	0.735485	35	0.794243	0.872653	0.721468	0.756121	35	0.794243	0.873774	0.724087	0.756121	26	0.784435	0.872547	0.700632	0.768095	239	0.891882	0.948192	0.840414	0.866963	241	0.832691
Escherichia coli	Specific Growth Rate	0.943	Bacteria	Proteobacteria	Gammaproteobacteria	Enterobacteriales	Enterobacteriaceae	Escherichia	Mesophile	Aerobic	Pathogen	Aves	416	0.879793	0.927481	0.837445	0.843849	111	0.739235	0.79817	0.686821	0.676672	84	0.754126	0.812354	0.694804	0.735485	35	0.794243	0.872653	0.721468	0.756121	35	0.794243	0.873774	0.724087	0.756121	26	0.784435	0.872547	0.700632	0.768095	239	0.891882	0.948192	0.840414	0.866963	241	0.832691
Escherichia coli	Specific Growth Rate	0.756	Bacteria	Proteobacteria	Gammaproteobacteria	Enterobacteriales	Enterobacteriaceae	Escherichia	Mesophile	Aerobic	Pathogen	Aves	416	0.879793	0.927481	0.837445	0.843849	111	0.739235	0.79817	0.686821	0.676672	84	0.754126	0.812354	0.694804	0.735485	35	0.794243	0.872653	0.721468	0.756121	35	0.794243	0.873774	0.724087	0.756121	26	0.784435	0.872547	0.700632	0.768095	239	0.891882	0.948192	0.840414	0.866963	241	0.832691
Escherichia coli	Specific Growth Rate	0.897	Bacteria	Proteobacteria	Gammaproteobacteria	Enterobacteriales	Enterobacteriaceae	Escherichia	Mesophile	Aerobic	Pathogen	Aves	416	0.879793	0.927481	0.837445	0.843849	111	0.739235	0.79817	0.686821	0.676672	84	0.754126	0.812354	0.694804	0.735485	35	0.794243	0.872653	0.721468	0.756121	35	0.794243	0.873774	0.724087	0.756121	26	0.784435	0.872547	0.700632	0.768095	239	0.891882	0.948192	0.840414	0.866963	241	0.832691
Escherichia coli	Specific Growth Rate	0.735	Bacteria	Proteobacteria	Gammaproteobacteria	Enterobacteriales	Enterobacteriaceae	Escherichia	Mesophile	Aerobic	Pathogen	Aves	416	0.879793	0.927481	0.837445	0.843849	111	0.739235	0.79817	0.686821	0.676672	84	0.754126	0.812354	0.694804	0.735485	35	0.794243	0.872653	0.721468	0.756121	35	0.794243	0.873774	0.724087	0.756121	26	0.784435	0.872547	0.700632	0.768095	239	0.891882	0.948192	0.840414	0.866963	241	0.832691
Escherichia coli	Specific Growth Rate	0.736	Bacteria	Proteobacteria	Gammaproteobacteria	Enterobacteriales	Enterobacteriaceae	Escherichia	Mesophile	Aerobic	Pathogen	Aves	416	0.879793	0.927481	0.837445	0.843849	111	0.739235	0.79817	0.686821	0.676672	84	0.754126	0.812354	0.694804	0.735485	35	0.794243	0.872653	0.721468	0.756121	35	0.794243	0.873774	0.724087	0.756121	26	0.784435	0.872547	0.700632	0.768095	239	0.891882	0.948192	0.840414	0.866963	241	0.832691
Escherichia coli	Specific Growth Rate	0.38	Bacteria	Proteobacteria	Gammaproteobacteria	Enterobacteriales	Enterobacteriaceae	Escherichia	Mesophile	Aerobic	Pathogen	Aves	416	0.879793	0.927481	0.837445	0.843849	111	0.739235	0.79817	0.686821	0.676672	84	0.754126	0.812354	0.694804	0.735485	35	0.794243	0.872653	0.721468	0.756121	35	0.794243	0.873774	0.724087	0.756121	26	0.784435	0.872547	0.700632	0.768095	239	0.891882	0.948192	0.840414	0.866963	241	0.832691
Escherichia coli	Specific Growth Rate	1.024	Bacteria	Proteobacteria	Gammaproteobacteria	Enterobacteriales	Enterobacteriaceae	Escherichia	Mesophile	Aerobic	Pathogen	Aves	416	0.879793	0.927481	0.837445	0.843849	111	0.739235	0.79817	0.686821	0.676672	84	0.754126	0.812354	0.694804	0.735485	35	0.794243	0.872653	0.721468	0.756121	35	0.794243	0.873774	0.724087	0.756121	26	0.784435	0.872547	0.700632	0.768095	239	0.891882	0.948192	0.840414	0.866963	241	0.832691
Escherichia coli	Specific Growth Rate	0.609	Bacteria	Proteobacteria	Gammaproteobacteria	Enterobacteriales	Enterobacteriaceae	Escherichia	Mesophile	Aerobic	Pathogen	Aves	416	0.879793	0.927481	0.837445	0.843849	111	0.739235	0.79817	0.686821	0.676672	84	0.754126	0.812354	0.694804	0.735485	35	0.794243	0.872653	0.721468	0.756121	35	0.794243	0.873774	0.724087	0.756121	26	0.784435	0.872547	0.700632	0.768095	239	0.891882	0.948192	0.840414	0.866963	241	0.832691
Escherichia coli	Specific Growth Rate	0.425	Bacteria	Proteobacteria	Gammaproteobacteria	Enterobacteriales	Enterobacteriaceae	Escherichia	Mesophile	Aerobic	Pathogen	Aves	416	0.879793	0.927481	0.837445	0.843849	111	0.739235	0.79817	0.686821	0.676672	84	0.754126	0.812354	0.694804	0.735485	35	0.794243	0.872653	0.721468	0.756121	35	0.794243	0.873774	0.724087	0.756121	26	0.784435	0.872547	0.700632	0.768095	239	0.891882	0.948192	0.840414	0.866963	241	0.832691
Ferroglobus placidus	Specific Growth Rate	2.032	Archaea	Euryarchaeota	Archaeoglobi	Archaeoglobales	Archaeoglobaceae	Ferroglobus	Thermophile	B1	Non-pathogen		82	0.950374	1.08008	0.827909	0.782624	52	0.778766	0.920159	0.660332	0.727585	3	1.76633	2.14016	1.33152	2.03173	3	1.76633	2.14016	1.33152	2.03173	3	1.76633	2.14016	1.33152	2.03173	1	2.03173	2.03173	2.03173	2.03173	259	0.891816	0.95807	0.826274	0.796717	4	1.30982
Fervidobacterium pennivorans	Specific Growth Rate	0.659	Bacteria	Thermotogae	Thermotogae	Thermotogales	Fervidobacteriaceae	Fervidobacterium	Thermophile	Fermentation	Non-pathogen		416	0.879793	0.927481	0.837445	0.843849	5	0.759347	0.952306	0.64813	0.667963	5	0.759347	0.962707	0.64813	0.667963	5	0.759347	0.95584	0.646379	0.667963	2	0.643195	0.6595	0.627821	0.64366	1	0.6595	0.6595	0.6595	0.6595	259	0.891816	0.95807	0.826274	0.796717	67	0.888773
Flavobacterium limicola	Specific Growth Rate	0.509	Bacteria	Bacteroidetes	Flavobacteriia	Flavobacteriales	Flavobacteriaceae	Flavobacterium	Mesophile	Aerobic	Pathogen	Fish	416	0.879793	0.927481	0.837445	0.843849	6	0.542574	0.701808	0.410017	0.517764	4	0.596795	0.791034	0.434058	0.571349	4	0.596795	0.791034	0.434058	0.571349	4	0.596795	0.791034	0.434058	0.571349	1	0.509158	0.509158	0.509158	0.509158	239	0.891882	0.948192	0.840414	0.866963	241	0.832691
Flexistipes sinusarabici	Specific Growth Rate	0.726	Bacteria	Deferribacteres	Deferribacteres	Deferribacterales	Deferribacteraceae	Flexistipes	Mesophile	Fermentation	Non-pathogen		416	0.879793	0.927481	0.837445	0.843849	2	0.862468	1.03391	0.726418	0.880165	2	0.862468	1.03391	0.726418	0.880165	2	0.862468	1.03391	0.726418	0.880165	2	0.862468	1.03391	0.726418	0.880165	1	0.726418	0.726418	0.726418	0.726418	259	0.891816	0.95807	0.826274	0.796717	67	0.888773
Gelidibacter gilvus	Specific Growth Rate	0.634	Bacteria	Bacteroidetes	Flavobacteriia	Flavobacteriales	Flavobacteriaceae	Gelidibacter	Mesophile	Aerobic	Non-pathogen		416	0.879793	0.927481	0.837445	0.843849	6	0.542574	0.701808	0.410017	0.517764	4	0.596795	0.791034	0.434058	0.571349	4	0.596795	0.791034	0.434058	0.571349	4	0.596795	0.791034	0.434058	0.571349	2	0.760767	0.888635	0.633541	0.761088	259	0.891816	0.95807	0.826274	0.796717	241	0.832691
Gelidibacter sp.	Specific Growth Rate	0.889	Bacteria	Bacteroidetes	Flavobacteriia	Flavobacteriales	Flavobacteriaceae	Gelidibacter	Mesophile	Aerobic	Non-pathogen		416	0.879793	0.927481	0.837445	0.843849	6	0.542574	0.701808	0.410017	0.517764	4	0.596795	0.791034	0.434058	0.571349	4	0.596795	0.791034	0.434058	0.571349	4	0.596795	0.791034	0.434058	0.571349	2	0.760767	0.888635	0.633541	0.761088	259	0.891816	0.95807	0.826274	0.796717	241	0.832691
Geobacillus caldotenax	Specific Growth Rate	1.086	Bacteria	Firmicutes	Bacilli	Bacillales	Bacillaceae	Geobacillus	Thermophile	Aerobic	Pathogen	Fish	416	0.879793	0.927481	0.837445	0.843849	124	0.912114	0.985478	0.840015	0.865296	70	0.891821	0.97432	0.814362	0.88554	50	0.901787	1.00166	0.809069	0.88554	24	0.928178	1.06054	0.795333	0.897667	7	1.13302	1.40945	0.787183	1.08599	239	0.891882	0.948192	0.840414	0.866963	241	0.832691
Geobacillus caldotenax	Specific Growth Rate	1.046	Bacteria	Firmicutes	Bacilli	Bacillales	Bacillaceae	Geobacillus	Thermophile	Aerobic	Pathogen	Fish	416	0.879793	0.927481	0.837445	0.843849	124	0.912114	0.985478	0.840015	0.865296	70	0.891821	0.97432	0.814362	0.88554	50	0.901787	1.00166	0.809069	0.88554	24	0.928178	1.06054	0.795333	0.897667	7	1.13302	1.40945	0.787183	1.08599	239	0.891882	0.948192	0.840414	0.866963	241	0.832691
Geobacillus caldoxylosilyticus	Specific Growth Rate	0.621	Bacteria	Firmicutes	Bacilli	Bacillales	Bacillaceae	Geobacillus	Thermophile	Aerobic	Pathogen	Fish	416	0.879793	0.927481	0.837445	0.843849	124	0.912114	0.985478	0.840015	0.865296	70	0.891821	0.97432	0.814362	0.88554	50	0.901787	1.00166	0.809069	0.88554	24	0.928178	1.06054	0.795333	0.897667	7	1.13302	1.40945	0.787183	1.08599	239	0.891882	0.948192	0.840414	0.866963	241	0.832691
Geobacillus stearothermophilus	Specific Growth Rate	1.424	Bacteria	Firmicutes	Bacilli	Bacillales	Bacillaceae	Geobacillus	Thermophile	Aerobic	Pathogen	Fish	416	0.879793	0.927481	0.837445	0.843849	124	0.912114	0.985478	0.840015	0.865296	70	0.891821	0.97432	0.814362	0.88554	50	0.901787	1.00166	0.809069	0.88554	24	0.928178	1.06054	0.795333	0.897667	7	1.13302	1.40945	0.787183	1.08599	239	0.891882	0.948192	0.840414	0.866963	241	0.832691
Geobacillus thermodenitrificans	Specific Growth Rate	1.583	Bacteria	Firmicutes	Bacilli	Bacillales	Bacillaceae	Geobacillus	Thermophile	Aerobic	Pathogen	Fish	416	0.879793	0.927481	0.837445	0.843849	124	0.912114	0.985478	0.840015	0.865296	70	0.891821	0.97432	0.814362	0.88554	50	0.901787	1.00166	0.809069	0.88554	24	0.928178	1.06054	0.795333	0.897667	7	1.13302	1.40945	0.787183	1.08599	239	0.891882	0.948192	0.840414	0.866963	241	0.832691
Geobacillus thermoleovorans	Specific Growth Rate	1.001	Bacteria	Firmicutes	Bacilli	Bacillales	Bacillaceae	Geobacillus	Thermophile	Aerobic	Pathogen	Fish	416	0.879793	0.927481	0.837445	0.843849	124	0.912114	0.985478	0.840015	0.865296	70	0.891821	0.97432	0.814362	0.88554	50	0.901787	1.00166	0.809069	0.88554	24	0.928178	1.06054	0.795333	0.897667	7	1.13302	1.40945	0.787183	1.08599	239	0.891882	0.948192	0.840414	0.866963	241	0.832691
Geobacillus thermoleovorans	Specific Growth Rate	1.099	Bacteria	Firmicutes	Bacilli	Bacillales	Bacillaceae	Geobacillus	Thermophile	Aerobic	Pathogen	Fish	416	0.879793	0.927481	0.837445	0.843849	124	0.912114	0.985478	0.840015	0.865296	70	0.891821	0.97432	0.814362	0.88554	50	0.901787	1.00166	0.809069	0.88554	24	0.928178	1.06054	0.795333	0.897667	7	1.13302	1.40945	0.787183	1.08599	239	0.891882	0.948192	0.840414	0.866963	241	0.832691
Geogemma barossii	Specific Growth Rate	1.088	Archaea	Crenarchaeota	Thermoprotei	Desulfurococcales	Pyrodictiaceae	Geogemma	Thermophile	F3	Non-pathogen		82	0.950374	1.08008	0.827909	0.782624	29	1.3434	1.66818	1.07476	1.14004	29	1.3434	1.68059	1.09947	1.14004	10	1.50885	2.36153	0.920103	1.36878	2	2.24351	4.13041	1.08848	2.60945	1	1.08848	1.08848	1.08848	1.08848	259	0.891816	0.95807	0.826274	0.796717	6	1.02333
Geoglobus ahangari	Specific Growth Rate	2.14	Archaea	Euryarchaeota	Archaeoglobi	Archaeoglobales	Archaeoglobaceae	Geoglobus	Thermophile	F3	Non-pathogen		82	0.950374	1.08008	0.827909	0.782624	52	0.778766	0.920159	0.660332	0.727585	3	1.76633	2.14016	1.33152	2.03173	3	1.76633	2.14016	1.33152	2.03173	3	1.76633	2.14016	1.33152	2.03173	1	2.14016	2.14016	2.14016	2.14016	259	0.891816	0.95807	0.826274	0.796717	6	1.02333
Glaciecola punicea	Specific Growth Rate	1.113	Bacteria	Proteobacteria	Gammaproteobacteria	Alteromonadales	Alteromonadaceae	Glaciecola	Mesophile	Aerobic	Pathogen	Others	416	0.879793	0.927481	0.837445	0.843849	111	0.739235	0.79817	0.686821	0.676672	84	0.754126	0.812354	0.694804	0.735485	17	0.645593	0.748257	0.560894	0.608467	4	0.727203	0.975153	0.53385	0.649991	2	0.919549	1.11263	0.737936	0.925281	239	0.891882	0.948192	0.840414	0.866963	241	0.832691
Glaciecola punicea	Specific Growth Rate	0.738	Bacteria	Proteobacteria	Gammaproteobacteria	Alteromonadales	Alteromonadaceae	Glaciecola	Mesophile	Aerobic	Pathogen	Others	416	0.879793	0.927481	0.837445	0.843849	111	0.739235	0.79817	0.686821	0.676672	84	0.754126	0.812354	0.694804	0.735485	17	0.645593	0.748257	0.560894	0.608467	4	0.727203	0.975153	0.53385	0.649991	2	0.919549	1.11263	0.737936	0.925281	239	0.891882	0.948192	0.840414	0.866963	241	0.832691
H1	Specific Growth Rate	0.312	Bacteria						Thermophile	A1	Pathogen	Arthropod	416	0.879793	0.927481	0.837445	0.843849																										239	0.891882	0.948192	0.840414	0.866963	8	0.614313
Halanaerobium alcaliphilum	Specific Growth Rate	1.146	Bacteria	Firmicutes	Clostridia	Halanaerobiales	Halanaerobiaceae	Halanaerobium	Mesophile	Fermentation	Non-pathogen		416	0.879793	0.927481	0.837445	0.843849	124	0.912114	0.985478	0.840015	0.865296	54	0.947027	1.10576	0.817713	0.842531	3	0.715539	1.1456	0.538541	0.5716	2	0.79662	1.1456	0.538541	0.842071	2	0.79662	1.1456	0.538541	0.842071	259	0.891816	0.95807	0.826274	0.796717	67	0.888773
Halanaerobium lacusrosei	Specific Growth Rate	0.539	Bacteria	Firmicutes	Clostridia	Halanaerobiales	Halanaerobiaceae	Halanaerobium	Mesophile	Fermentation	Non-pathogen		416	0.879793	0.927481	0.837445	0.843849	124	0.912114	0.985478	0.840015	0.865296	54	0.947027	1.10576	0.817713	0.842531	3	0.715539	1.1456	0.538541	0.5716	2	0.79662	1.1456	0.538541	0.842071	2	0.79662	1.1456	0.538541	0.842071	259	0.891816	0.95807	0.826274	0.796717	67	0.888773
Haloarcula vallismortis	Specific Growth Rate	0.333	Archaea	Euryarchaeota	Halobacteria	Halobacteriales	Halobacteriaceae	Haloarcula	Mesophile	Aerobic	Non-pathogen		82	0.950374	1.08008	0.827909	0.782624	52	0.778766	0.920159	0.660332	0.727585	16	0.463552	0.572483	0.377391	0.386295	6	0.58045	0.826386	0.37378	0.458328	6	0.58045	0.838418	0.374722	0.458328	1	0.332989	0.332989	0.332989	0.332989	259	0.891816	0.95807	0.826274	0.796717	241	0.832691
Halobacterium salinarum	Specific Growth Rate	0.332	Archaea	Euryarchaeota	Halobacteria	Halobacteriales	Halobacteriaceae	Halobacterium	Mesophile	Aerobic	Non-pathogen		82	0.950374	1.08008	0.827909	0.782624	52	0.778766	0.920159	0.660332	0.727585	16	0.463552	0.572483	0.377391	0.386295	6	0.58045	0.826386	0.37378	0.458328	6	0.58045	0.838418	0.374722	0.458328	3	0.758349	1.11321	0.332411	0.894181	259	0.891816	0.95807	0.826274	0.796717	241	0.832691
Halobacterium sp. acam32	Specific Growth Rate	1.113	Archaea	Euryarchaeota	Halobacteria	Halobacteriales	Halobacteriaceae	Halobacterium	Mesophile	Aerobic	Non-pathogen		82	0.950374	1.08008	0.827909	0.782624	52	0.778766	0.920159	0.660332	0.727585	16	0.463552	0.572483	0.377391	0.386295	6	0.58045	0.826386	0.37378	0.458328	6	0.58045	0.838418	0.374722	0.458328	3	0.758349	1.11321	0.332411	0.894181	259	0.891816	0.95807	0.826274	0.796717	241	0.832691
Halobacterium sp. acam34	Specific Growth Rate	0.894	Archaea	Euryarchaeota	Halobacteria	Halobacteriales	Halobacteriaceae	Halobacterium	Mesophile	Aerobic	Non-pathogen		82	0.950374	1.08008	0.827909	0.782624	52	0.778766	0.920159	0.660332	0.727585	16	0.463552	0.572483	0.377391	0.386295	6	0.58045	0.826386	0.37378	0.458328	6	0.58045	0.838418	0.374722	0.458328	3	0.758349	1.11321	0.332411	0.894181	259	0.891816	0.95807	0.826274	0.796717	241	0.832691
Halobaculum gomorrense	Specific Growth Rate	0.384	Archaea	Euryarchaeota	Halobacteria	Haloferacales	Haloferacaceae	Halobaculum	Mesophile	Aerobic	Non-pathogen		82	0.950374	1.08008	0.827909	0.782624	52	0.778766	0.920159	0.660332	0.727585	16	0.463552	0.572483	0.377391	0.386295	4	0.380781	0.400041	0.356948	0.385648	4	0.380781	0.400058	0.356948	0.385648	1	0.384291	0.384291	0.384291	0.384291	259	0.891816	0.95807	0.826274	0.796717	241	0.832691
Halococcus morrhuae	Specific Growth Rate	0.339	Archaea	Euryarchaeota	Halobacteria	Halobacteriales	Halobacteriaceae	Halococcus	Thermophile	Aerobic	Non-pathogen		82	0.950374	1.08008	0.827909	0.782624	52	0.778766	0.920159	0.660332	0.727585	16	0.463552	0.572483	0.377391	0.386295	6	0.58045	0.826386	0.37378	0.458328	6	0.58045	0.838418	0.374722	0.458328	1	0.339207	0.339207	0.339207	0.339207	259	0.891816	0.95807	0.826274	0.796717	241	0.832691
Haloferax volcanii	Specific Growth Rate	0.347	Archaea	Euryarchaeota	Halobacteria	Haloferacales	Haloferacaceae	Haloferax	Mesophile	Aerobic	Non-pathogen		82	0.950374	1.08008	0.827909	0.782624	52	0.778766	0.920159	0.660332	0.727585	16	0.463552	0.572483	0.377391	0.386295	4	0.380781	0.400041	0.356948	0.385648	4	0.380781	0.400058	0.356948	0.385648	1	0.346948	0.346948	0.346948	0.346948	259	0.891816	0.95807	0.826274	0.796717	241	0.832691
Halogeometricum borinquense	Specific Growth Rate	0.387	Archaea	Euryarchaeota	Halobacteria	Haloferacales	Haloferacaceae	Halogeometricum	Mesophile	Aerobic	Non-pathogen		82	0.950374	1.08008	0.827909	0.782624	52	0.778766	0.920159	0.660332	0.727585	16	0.463552	0.572483	0.377391	0.386295	4	0.380781	0.400041	0.356948	0.385648	4	0.380781	0.400058	0.356948	0.385648	1	0.387005	0.387005	0.387005	0.387005	259	0.891816	0.95807	0.826274	0.796717	241	0.832691
Halomonas campisalis	Specific Growth Rate	1.174	Bacteria	Proteobacteria	Gammaproteobacteria	Oceanospirillales	Halomonadaceae	Halomonas	Mesophile	Aerobic	Non-pathogen		416	0.879793	0.927481	0.837445	0.843849	111	0.739235	0.79817	0.686821	0.676672	84	0.754126	0.812354	0.694804	0.735485	16	0.818562	0.946877	0.666976	0.892715	15	0.875493	0.965518	0.764137	0.893373	15	0.875493	0.971581	0.776033	0.893373	259	0.891816	0.95807	0.826274	0.796717	241	0.832691
Halomonas elongata	Specific Growth Rate	0.893	Bacteria	Proteobacteria	Gammaproteobacteria	Oceanospirillales	Halomonadaceae	Halomonas	Mesophile	Aerobic	Non-pathogen		416	0.879793	0.927481	0.837445	0.843849	111	0.739235	0.79817	0.686821	0.676672	84	0.754126	0.812354	0.694804	0.735485	16	0.818562	0.946877	0.666976	0.892715	15	0.875493	0.965518	0.764137	0.893373	15	0.875493	0.971581	0.776033	0.893373	259	0.891816	0.95807	0.826274	0.796717	241	0.832691
Halomonas elongata	Specific Growth Rate	1.151	Bacteria	Proteobacteria	Gammaproteobacteria	Oceanospirillales	Halomonadaceae	Halomonas	Mesophile	Aerobic	Non-pathogen		416	0.879793	0.927481	0.837445	0.843849	111	0.739235	0.79817	0.686821	0.676672	84	0.754126	0.812354	0.694804	0.735485	16	0.818562	0.946877	0.666976	0.892715	15	0.875493	0.965518	0.764137	0.893373	15	0.875493	0.971581	0.776033	0.893373	259	0.891816	0.95807	0.826274	0.796717	241	0.832691
Halomonas elongata	Specific Growth Rate	0.777	Bacteria	Proteobacteria	Gammaproteobacteria	Oceanospirillales	Halomonadaceae	Halomonas	Mesophile	Aerobic	Non-pathogen		416	0.879793	0.927481	0.837445	0.843849	111	0.739235	0.79817	0.686821	0.676672	84	0.754126	0.812354	0.694804	0.735485	16	0.818562	0.946877	0.666976	0.892715	15	0.875493	0.965518	0.764137	0.893373	15	0.875493	0.971581	0.776033	0.893373	259	0.891816	0.95807	0.826274	0.796717	241	0.832691
Halomonas elongata	Specific Growth Rate	1.054	Bacteria	Proteobacteria	Gammaproteobacteria	Oceanospirillales	Halomonadaceae	Halomonas	Mesophile	Aerobic	Non-pathogen		416	0.879793	0.927481	0.837445	0.843849	111	0.739235	0.79817	0.686821	0.676672	84	0.754126	0.812354	0.694804	0.735485	16	0.818562	0.946877	0.666976	0.892715	15	0.875493	0.965518	0.764137	0.893373	15	0.875493	0.971581	0.776033	0.893373	259	0.891816	0.95807	0.826274	0.796717	241	0.832691
Halomonas halodenitrificans	Specific Growth Rate	0.679	Bacteria	Proteobacteria	Gammaproteobacteria	Oceanospirillales	Halomonadaceae	Halomonas	Mesophile	Aerobic	Non-pathogen		416	0.879793	0.927481	0.837445	0.843849	111	0.739235	0.79817	0.686821	0.676672	84	0.754126	0.812354	0.694804	0.735485	16	0.818562	0.946877	0.666976	0.892715	15	0.875493	0.965518	0.764137	0.893373	15	0.875493	0.971581	0.776033	0.893373	259	0.891816	0.95807	0.826274	0.796717	241	0.832691
Halomonas halodenitrificans	Specific Growth Rate	0.787	Bacteria	Proteobacteria	Gammaproteobacteria	Oceanospirillales	Halomonadaceae	Halomonas	Mesophile	Aerobic	Non-pathogen		416	0.879793	0.927481	0.837445	0.843849	111	0.739235	0.79817	0.686821	0.676672	84	0.754126	0.812354	0.694804	0.735485	16	0.818562	0.946877	0.666976	0.892715	15	0.875493	0.965518	0.764137	0.893373	15	0.875493	0.971581	0.776033	0.893373	259	0.891816	0.95807	0.826274	0.796717	241	0.832691
Halomonas halodenitrificans	Specific Growth Rate	0.961	Bacteria	Proteobacteria	Gammaproteobacteria	Oceanospirillales	Halomonadaceae	Halomonas	Mesophile	Aerobic	Non-pathogen		416	0.879793	0.927481	0.837445	0.843849	111	0.739235	0.79817	0.686821	0.676672	84	0.754126	0.812354	0.694804	0.735485	16	0.818562	0.946877	0.666976	0.892715	15	0.875493	0.965518	0.764137	0.893373	15	0.875493	0.971581	0.776033	0.893373	259	0.891816	0.95807	0.826274	0.796717	241	0.832691
Halomonas halodenitrificans	Specific Growth Rate	0.778	Bacteria	Proteobacteria	Gammaproteobacteria	Oceanospirillales	Halomonadaceae	Halomonas	Mesophile	Aerobic	Non-pathogen		416	0.879793	0.927481	0.837445	0.843849	111	0.739235	0.79817	0.686821	0.676672	84	0.754126	0.812354	0.694804	0.735485	16	0.818562	0.946877	0.666976	0.892715	15	0.875493	0.965518	0.764137	0.893373	15	0.875493	0.971581	0.776033	0.893373	259	0.891816	0.95807	0.826274	0.796717	241	0.832691
Halomonas subglaciescola	Specific Growth Rate	0.892	Bacteria	Proteobacteria	Gammaproteobacteria	Oceanospirillales	Halomonadaceae	Halomonas	Mesophile	Aerobic	Non-pathogen		416	0.879793	0.927481	0.837445	0.843849	111	0.739235	0.79817	0.686821	0.676672	84	0.754126	0.812354	0.694804	0.735485	16	0.818562	0.946877	0.666976	0.892715	15	0.875493	0.965518	0.764137	0.893373	15	0.875493	0.971581	0.776033	0.893373	259	0.891816	0.95807	0.826274	0.796717	241	0.832691
Halomonas subglaciescola	Specific Growth Rate	1.099	Bacteria	Proteobacteria	Gammaproteobacteria	Oceanospirillales	Halomonadaceae	Halomonas	Mesophile	Aerobic	Non-pathogen		416	0.879793	0.927481	0.837445	0.843849	111	0.739235	0.79817	0.686821	0.676672	84	0.754126	0.812354	0.694804	0.735485	16	0.818562	0.946877	0.666976	0.892715	15	0.875493	0.965518	0.764137	0.893373	15	0.875493	0.971581	0.776033	0.893373	259	0.891816	0.95807	0.826274	0.796717	241	0.832691
Halomonas subglaciescola	Specific Growth Rate	0.908	Bacteria	Proteobacteria	Gammaproteobacteria	Oceanospirillales	Halomonadaceae	Halomonas	Mesophile	Aerobic	Non-pathogen		416	0.879793	0.927481	0.837445	0.843849	111	0.739235	0.79817	0.686821	0.676672	84	0.754126	0.812354	0.694804	0.735485	16	0.818562	0.946877	0.666976	0.892715	15	0.875493	0.965518	0.764137	0.893373	15	0.875493	0.971581	0.776033	0.893373	259	0.891816	0.95807	0.826274	0.796717	241	0.832691
Halomonas subglaciescola	Specific Growth Rate	0.833	Bacteria	Proteobacteria	Gammaproteobacteria	Oceanospirillales	Halomonadaceae	Halomonas	Mesophile	Aerobic	Non-pathogen		416	0.879793	0.927481	0.837445	0.843849	111	0.739235	0.79817	0.686821	0.676672	84	0.754126	0.812354	0.694804	0.735485	16	0.818562	0.946877	0.666976	0.892715	15	0.875493	0.965518	0.764137	0.893373	15	0.875493	0.971581	0.776033	0.893373	259	0.891816	0.95807	0.826274	0.796717	241	0.832691
Halomonas subglaciescola	Specific Growth Rate	1.069	Bacteria	Proteobacteria	Gammaproteobacteria	Oceanospirillales	Halomonadaceae	Halomonas	Mesophile	Aerobic	Non-pathogen		416	0.879793	0.927481	0.837445	0.843849	111	0.739235	0.79817	0.686821	0.676672	84	0.754126	0.812354	0.694804	0.735485	16	0.818562	0.946877	0.666976	0.892715	15	0.875493	0.965518	0.764137	0.893373	15	0.875493	0.971581	0.776033	0.893373	259	0.891816	0.95807	0.826274	0.796717	241	0.832691
Halomonas subglaciescola	Specific Growth Rate	0.39	Bacteria	Proteobacteria	Gammaproteobacteria	Oceanospirillales	Halomonadaceae	Halomonas	Mesophile	Aerobic	Non-pathogen		416	0.879793	0.927481	0.837445	0.843849	111	0.739235	0.79817	0.686821	0.676672	84	0.754126	0.812354	0.694804	0.735485	16	0.818562	0.946877	0.666976	0.892715	15	0.875493	0.965518	0.764137	0.893373	15	0.875493	0.971581	0.776033	0.893373	259	0.891816	0.95807	0.826274	0.796717	241	0.832691
Halonatronum saccharophilum	Specific Growth Rate	0.572	Bacteria	Firmicutes	Clostridia	Halanaerobiales	Halobacteroidaceae	Halonatronum	Mesophile	Fermentation	Non-pathogen		416	0.879793	0.927481	0.837445	0.843849	124	0.912114	0.985478	0.840015	0.865296	54	0.947027	1.10576	0.817713	0.842531	3	0.715539	1.1456	0.538541	0.5716	1	0.5716	0.5716	0.5716	0.5716	1	0.5716	0.5716	0.5716	0.5716	259	0.891816	0.95807	0.826274	0.796717	67	0.888773
Halorubrum saccharovorum	Specific Growth Rate	0.405	Archaea	Euryarchaeota	Halobacteria	Haloferacales	Haloferacaceae	Halorubrum	Mesophile	Aerobic	Non-pathogen		82	0.950374	1.08008	0.827909	0.782624	52	0.778766	0.920159	0.660332	0.727585	16	0.463552	0.572483	0.377391	0.386295	4	0.380781	0.400041	0.356948	0.385648	4	0.380781	0.400058	0.356948	0.385648	1	0.405367	0.405367	0.405367	0.405367	259	0.891816	0.95807	0.826274	0.796717	241	0.832691
Haloterrigena turkmenica	Specific Growth Rate	0.302	Archaea	Euryarchaeota	Halobacteria	Natrialbales	Natrialbaceae	Haloterrigena	Thermophile	Aerobic	Non-pathogen		82	0.950374	1.08008	0.827909	0.782624	52	0.778766	0.920159	0.660332	0.727585	16	0.463552	0.572483	0.377391	0.386295	6	0.406116	0.493617	0.331435	0.39741	6	0.406116	0.493576	0.329291	0.39741	1	0.302257	0.302257	0.302257	0.302257	259	0.891816	0.95807	0.826274	0.796717	241	0.832691
Heliobacillus mobilis	Specific Growth Rate	1.344	Bacteria	Firmicutes	Clostridia	Clostridiales	Heliobacteriaceae	Heliobacillus	Mesophile	B9	Non-pathogen		416	0.879793	0.927481	0.837445	0.843849	124	0.912114	0.985478	0.840015	0.865296	54	0.947027	1.10576	0.817713	0.842531	38	0.998553	1.22282	0.837993	0.849216	2	0.980715	1.34362	0.630619	0.987122	1	1.34362	1.34362	1.34362	1.34362	259	0.891816	0.95807	0.826274	0.796717	2	0.980715
Heliobacterium modesticaldum	Specific Growth Rate	0.631	Bacteria	Firmicutes	Clostridia	Clostridiales	Heliobacteriaceae	Heliobacterium	Thermophile	B9	Non-pathogen		416	0.879793	0.927481	0.837445	0.843849	124	0.912114	0.985478	0.840015	0.865296	54	0.947027	1.10576	0.817713	0.842531	38	0.998553	1.22282	0.837993	0.849216	2	0.980715	1.34362	0.630619	0.987122	1	0.630619	0.630619	0.630619	0.630619	259	0.891816	0.95807	0.826274	0.796717	2	0.980715
Herbaspirillum sp. k1	Specific Growth Rate	0.381	Bacteria	Proteobacteria	Betaproteobacteria	Burkholderiales	Oxalobacteraceae	Herbaspirillum	Mesophile	Aerobic	Pathogen	Higher Plants	416	0.879793	0.927481	0.837445	0.843849	111	0.739235	0.79817	0.686821	0.676672	10	0.704912	1.01054	0.474812	0.62396	9	0.717387	1.03863	0.452273	0.642437	1	0.380893	0.380893	0.380893	0.380893	1	0.380893	0.380893	0.380893	0.380893	239	0.891882	0.948192	0.840414	0.866963	241	0.832691
Hydrogenophaga pseudoflava	Specific Growth Rate	2.589	Bacteria	Proteobacteria	Betaproteobacteria	Burkholderiales	Comamonadaceae	Hydrogenophaga	Mesophile	A1	Pathogen	Higher Plants	416	0.879793	0.927481	0.837445	0.843849	111	0.739235	0.79817	0.686821	0.676672	10	0.704912	1.01054	0.474812	0.62396	9	0.717387	1.03863	0.452273	0.642437	5	0.511312	0.668056	0.314357	0.642437	4	0.617797	0.676672	0.534426	0.659554	239	0.891882	0.948192	0.840414	0.866963	8	0.614313
Hydrogenophaga pseudoflava	Specific Growth Rate	0.677	Bacteria	Proteobacteria	Betaproteobacteria	Burkholderiales	Comamonadaceae	Hydrogenophaga	Mesophile	A1	Pathogen	Higher Plants	416	0.879793	0.927481	0.837445	0.843849	111	0.739235	0.79817	0.686821	0.676672	10	0.704912	1.01054	0.474812	0.62396	9	0.717387	1.03863	0.452273	0.642437	5	0.511312	0.668056	0.314357	0.642437	4	0.617797	0.676672	0.534426	0.659554	239	0.891882	0.948192	0.840414	0.866963	8	0.614313
Hydrogenophaga pseudoflava	Specific Growth Rate	0.642	Bacteria	Proteobacteria	Betaproteobacteria	Burkholderiales	Comamonadaceae	Hydrogenophaga	Mesophile	A1	Pathogen	Higher Plants	416	0.879793	0.927481	0.837445	0.843849	111	0.739235	0.79817	0.686821	0.676672	10	0.704912	1.01054	0.474812	0.62396	9	0.717387	1.03863	0.452273	0.642437	5	0.511312	0.668056	0.314357	0.642437	4	0.617797	0.676672	0.534426	0.659554	239	0.891882	0.948192	0.840414	0.866963	8	0.614313
Hydrogenophaga pseudoflava	Specific Growth Rate	0.534	Bacteria	Proteobacteria	Betaproteobacteria	Burkholderiales	Comamonadaceae	Hydrogenophaga	Mesophile	A1	Pathogen	Higher Plants	416	0.879793	0.927481	0.837445	0.843849	111	0.739235	0.79817	0.686821	0.676672	10	0.704912	1.01054	0.474812	0.62396	9	0.717387	1.03863	0.452273	0.642437	5	0.511312	0.668056	0.314357	0.642437	4	0.617797	0.676672	0.534426	0.659554	239	0.891882	0.948192	0.840414	0.866963	8	0.614313
Hydrogenophilus hirschii	Specific Growth Rate	0.605	Bacteria	Proteobacteria	Betaproteobacteria	Hydrogenophilales	Hydrogenophilaceae	Hydrogenophilus	Thermophile	A1	Non-pathogen		416	0.879793	0.927481	0.837445	0.843849	111	0.739235	0.79817	0.686821	0.676672	10	0.704912	1.01054	0.474812	0.62396	1	0.605484	0.605484	0.605484	0.605484	1	0.605484	0.605484	0.605484	0.605484	1	0.605484	0.605484	0.605484	0.605484	259	0.891816	0.95807	0.826274	0.796717	8	0.614313
Ignicoccus hospitalis	Specific Growth Rate	5.388	Archaea	Crenarchaeota	Thermoprotei	Desulfurococcales	Desulfurococcaceae	Ignicoccus	Thermophile	C19	Non-pathogen		82	0.950374	1.08008	0.827909	0.782624	29	1.3434	1.66818	1.07476	1.14004	29	1.3434	1.68059	1.09947	1.14004	10	1.50885	2.36153	0.920103	1.36878	8	1.34969	2.16371	0.833088	1.36878	3	2.55267	5.38791	1.31754	2.68894	259	0.891816	0.95807	0.826274	0.796717	27	1.05788
Ignicoccus islandicus	Specific Growth Rate	1.318	Archaea	Crenarchaeota	Thermoprotei	Desulfurococcales	Desulfurococcaceae	Ignicoccus	Thermophile	C19	Non-pathogen		82	0.950374	1.08008	0.827909	0.782624	29	1.3434	1.66818	1.07476	1.14004	29	1.3434	1.68059	1.09947	1.14004	10	1.50885	2.36153	0.920103	1.36878	8	1.34969	2.16371	0.833088	1.36878	3	2.55267	5.38791	1.31754	2.68894	259	0.891816	0.95807	0.826274	0.796717	27	1.05788
Ignicoccus pacificus	Specific Growth Rate	2.689	Archaea	Crenarchaeota	Thermoprotei	Desulfurococcales	Desulfurococcaceae	Ignicoccus	Thermophile	C19	Non-pathogen		82	0.950374	1.08008	0.827909	0.782624	29	1.3434	1.66818	1.07476	1.14004	29	1.3434	1.68059	1.09947	1.14004	10	1.50885	2.36153	0.920103	1.36878	8	1.34969	2.16371	0.833088	1.36878	3	2.55267	5.38791	1.31754	2.68894	259	0.891816	0.95807	0.826274	0.796717	27	1.05788
Isosphaera pallida	Specific Growth Rate	1.689	Bacteria	Planctomycetes	Planctomycea	Planctomycetales	Planctomycetaceae	Isosphaera	Mesophile	Aerobic	Non-pathogen		416	0.879793	0.927481	0.837445	0.843849	1	1.68928	1.68928	1.68928	1.68928	1	1.68928	1.68928	1.68928	1.68928	1	1.68928	1.68928	1.68928	1.68928	1	1.68928	1.68928	1.68928	1.68928	1	1.68928	1.68928	1.68928	1.68928	259	0.891816	0.95807	0.826274	0.796717	241	0.832691
Klebsiella oxytoca	Specific Growth Rate	0.653	Bacteria	Proteobacteria	Gammaproteobacteria	Enterobacteriales	Enterobacteriaceae	Klebsiella	Mesophile	Aerobic	Pathogen	Human	416	0.879793	0.927481	0.837445	0.843849	111	0.739235	0.79817	0.686821	0.676672	84	0.754126	0.812354	0.694804	0.735485	35	0.794243	0.872653	0.721468	0.756121	35	0.794243	0.873774	0.724087	0.756121	2	0.793461	0.930945	0.652658	0.791801	239	0.891882	0.948192	0.840414	0.866963	241	0.832691
Klebsiella pneumoniae	Specific Growth Rate	0.931	Bacteria	Proteobacteria	Gammaproteobacteria	Enterobacteriales	Enterobacteriaceae	Klebsiella	Mesophile	Aerobic	Pathogen	Human	416	0.879793	0.927481	0.837445	0.843849	111	0.739235	0.79817	0.686821	0.676672	84	0.754126	0.812354	0.694804	0.735485	35	0.794243	0.872653	0.721468	0.756121	35	0.794243	0.873774	0.724087	0.756121	2	0.793461	0.930945	0.652658	0.791801	239	0.891882	0.948192	0.840414	0.866963	241	0.832691
Lactobacillus acidophilus	Specific Growth Rate	0.505	Bacteria	Firmicutes	Bacilli	Lactobacillales	Lactobacillaceae	Lactobacillus	Mesophile	Fermentation	Pathogen	Human	416	0.879793	0.927481	0.837445	0.843849	124	0.912114	0.985478	0.840015	0.865296	70	0.891821	0.97432	0.814362	0.88554	20	0.870519	1.01286	0.732582	0.877884	4	0.966974	1.52099	0.579625	0.798091	4	0.966974	1.52099	0.579625	0.798091	239	0.891882	0.948192	0.840414	0.866963	67	0.888773
Lactobacillus delbrueckii	Specific Growth Rate	1.857	Bacteria	Firmicutes	Bacilli	Lactobacillales	Lactobacillaceae	Lactobacillus	Mesophile	Fermentation	Pathogen	Human	416	0.879793	0.927481	0.837445	0.843849	124	0.912114	0.985478	0.840015	0.865296	70	0.891821	0.97432	0.814362	0.88554	20	0.870519	1.01286	0.732582	0.877884	4	0.966974	1.52099	0.579625	0.798091	4	0.966974	1.52099	0.579625	0.798091	239	0.891882	0.948192	0.840414	0.866963	67	0.888773
Lactobacillus paracasei	Specific Growth Rate	0.947	Bacteria	Firmicutes	Bacilli	Lactobacillales	Lactobacillaceae	Lactobacillus	Mesophile	Fermentation	Pathogen	Human	416	0.879793	0.927481	0.837445	0.843849	124	0.912114	0.985478	0.840015	0.865296	70	0.891821	0.97432	0.814362	0.88554	20	0.870519	1.01286	0.732582	0.877884	4	0.966974	1.52099	0.579625	0.798091	4	0.966974	1.52099	0.579625	0.798091	239	0.891882	0.948192	0.840414	0.866963	67	0.888773
Lactobacillus rhamnosus	Specific Growth Rate	0.649	Bacteria	Firmicutes	Bacilli	Lactobacillales	Lactobacillaceae	Lactobacillus	Mesophile	Fermentation	Pathogen	Human	416	0.879793	0.927481	0.837445	0.843849	124	0.912114	0.985478	0.840015	0.865296	70	0.891821	0.97432	0.814362	0.88554	20	0.870519	1.01286	0.732582	0.877884	4	0.966974	1.52099	0.579625	0.798091	4	0.966974	1.52099	0.579625	0.798091	239	0.891882	0.948192	0.840414	0.866963	67	0.888773
Lactococcus lactis	Specific Growth Rate	0.65	Bacteria	Firmicutes	Bacilli	Lactobacillales	Streptococcaceae	Lactococcus	Mesophile	Fermentation	Pathogen	Fish	416	0.879793	0.927481	0.837445	0.843849	124	0.912114	0.985478	0.840015	0.865296	70	0.891821	0.97432	0.814362	0.88554	20	0.870519	1.01286	0.732582	0.877884	14	0.870403	0.995889	0.73724	0.921567	3	0.513429	0.724948	0.17205	0.649704	239	0.891882	0.948192	0.840414	0.866963	67	0.888773
Lactococcus lactis	Specific Growth Rate	0.172	Bacteria	Firmicutes	Bacilli	Lactobacillales	Streptococcaceae	Lactococcus	Mesophile	Fermentation	Pathogen	Fish	416	0.879793	0.927481	0.837445	0.843849	124	0.912114	0.985478	0.840015	0.865296	70	0.891821	0.97432	0.814362	0.88554	20	0.870519	1.01286	0.732582	0.877884	14	0.870403	0.995889	0.73724	0.921567	3	0.513429	0.724948	0.17205	0.649704	239	0.891882	0.948192	0.840414	0.866963	67	0.888773
Lactococcus piscium	Specific Growth Rate	0.725	Bacteria	Firmicutes	Bacilli	Lactobacillales	Streptococcaceae	Lactococcus	Mesophile	Fermentation	Pathogen	Fish	416	0.879793	0.927481	0.837445	0.843849	124	0.912114	0.985478	0.840015	0.865296	70	0.891821	0.97432	0.814362	0.88554	20	0.870519	1.01286	0.732582	0.877884	14	0.870403	0.995889	0.73724	0.921567	3	0.513429	0.724948	0.17205	0.649704	239	0.891882	0.948192	0.840414	0.866963	67	0.888773
Limnothrix redekei	Specific Growth Rate	0.712	Bacteria	Cyanobacteria	Cyanophyceae	Oscillatoriales	Oscillatoriaceae	Limnothrix	Mesophile	PhotosystemII	Non-pathogen		416	0.879793	0.927481	0.837445	0.843849	85	0.962427	1.13913	0.806185	0.846705	82	0.902696	1.04876	0.771579	0.83172	35	1.01203	1.30285	0.784249	0.846705	8	1.03702	1.3817	0.727195	0.773559	2	0.774345	0.834812	0.712305	0.773559	259	0.891816	0.95807	0.826274	0.796717	85	0.962427
Limnothrix redekei	Specific Growth Rate	0.835	Bacteria	Cyanobacteria	Cyanophyceae	Oscillatoriales	Oscillatoriaceae	Limnothrix	Mesophile	PhotosystemII	Non-pathogen		416	0.879793	0.927481	0.837445	0.843849	85	0.962427	1.13913	0.806185	0.846705	82	0.902696	1.04876	0.771579	0.83172	35	1.01203	1.30285	0.784249	0.846705	8	1.03702	1.3817	0.727195	0.773559	2	0.774345	0.834812	0.712305	0.773559	259	0.891816	0.95807	0.826274	0.796717	85	0.962427
Listeria monocytogenes	Specific Growth Rate	0.705	Bacteria	Firmicutes	Bacilli	Bacillales	Listeriaceae	Listeria	Mesophile	Aerobic	Pathogen	Human	416	0.879793	0.927481	0.837445	0.843849	124	0.912114	0.985478	0.840015	0.865296	70	0.891821	0.97432	0.814362	0.88554	50	0.901787	1.00166	0.809069	0.88554	13	0.728529	0.79103	0.668774	0.705488	12	0.73331	0.806852	0.671572	0.708878	239	0.891882	0.948192	0.840414	0.866963	241	0.832691
Listeria monocytogenes	Specific Growth Rate	0.796	Bacteria	Firmicutes	Bacilli	Bacillales	Listeriaceae	Listeria	Mesophile	Aerobic	Pathogen	Human	416	0.879793	0.927481	0.837445	0.843849	124	0.912114	0.985478	0.840015	0.865296	70	0.891821	0.97432	0.814362	0.88554	50	0.901787	1.00166	0.809069	0.88554	13	0.728529	0.79103	0.668774	0.705488	12	0.73331	0.806852	0.671572	0.708878	239	0.891882	0.948192	0.840414	0.866963	241	0.832691
Listeria monocytogenes	Specific Growth Rate	0.771	Bacteria	Firmicutes	Bacilli	Bacillales	Listeriaceae	Listeria	Mesophile	Aerobic	Pathogen	Human	416	0.879793	0.927481	0.837445	0.843849	124	0.912114	0.985478	0.840015	0.865296	70	0.891821	0.97432	0.814362	0.88554	50	0.901787	1.00166	0.809069	0.88554	13	0.728529	0.79103	0.668774	0.705488	12	0.73331	0.806852	0.671572	0.708878	239	0.891882	0.948192	0.840414	0.866963	241	0.832691
Listeria monocytogenes	Specific Growth Rate	0.886	Bacteria	Firmicutes	Bacilli	Bacillales	Listeriaceae	Listeria	Mesophile	Aerobic	Pathogen	Human	416	0.879793	0.927481	0.837445	0.843849	124	0.912114	0.985478	0.840015	0.865296	70	0.891821	0.97432	0.814362	0.88554	50	0.901787	1.00166	0.809069	0.88554	13	0.728529	0.79103	0.668774	0.705488	12	0.73331	0.806852	0.671572	0.708878	239	0.891882	0.948192	0.840414	0.866963	241	0.832691
Listeria monocytogenes	Specific Growth Rate	0.757	Bacteria	Firmicutes	Bacilli	Bacillales	Listeriaceae	Listeria	Mesophile	Aerobic	Pathogen	Human	416	0.879793	0.927481	0.837445	0.843849	124	0.912114	0.985478	0.840015	0.865296	70	0.891821	0.97432	0.814362	0.88554	50	0.901787	1.00166	0.809069	0.88554	13	0.728529	0.79103	0.668774	0.705488	12	0.73331	0.806852	0.671572	0.708878	239	0.891882	0.948192	0.840414	0.866963	241	0.832691
Listeria monocytogenes	Specific Growth Rate	0.525	Bacteria	Firmicutes	Bacilli	Bacillales	Listeriaceae	Listeria	Mesophile	Aerobic	Pathogen	Human	416	0.879793	0.927481	0.837445	0.843849	124	0.912114	0.985478	0.840015	0.865296	70	0.891821	0.97432	0.814362	0.88554	50	0.901787	1.00166	0.809069	0.88554	13	0.728529	0.79103	0.668774	0.705488	12	0.73331	0.806852	0.671572	0.708878	239	0.891882	0.948192	0.840414	0.866963	241	0.832691
Listeria monocytogenes	Specific Growth Rate	0.597	Bacteria	Firmicutes	Bacilli	Bacillales	Listeriaceae	Listeria	Mesophile	Aerobic	Pathogen	Human	416	0.879793	0.927481	0.837445	0.843849	124	0.912114	0.985478	0.840015	0.865296	70	0.891821	0.97432	0.814362	0.88554	50	0.901787	1.00166	0.809069	0.88554	13	0.728529	0.79103	0.668774	0.705488	12	0.73331	0.806852	0.671572	0.708878	239	0.891882	0.948192	0.840414	0.866963	241	0.832691
Listeria monocytogenes	Specific Growth Rate	0.712	Bacteria	Firmicutes	Bacilli	Bacillales	Listeriaceae	Listeria	Mesophile	Aerobic	Pathogen	Human	416	0.879793	0.927481	0.837445	0.843849	124	0.912114	0.985478	0.840015	0.865296	70	0.891821	0.97432	0.814362	0.88554	50	0.901787	1.00166	0.809069	0.88554	13	0.728529	0.79103	0.668774	0.705488	12	0.73331	0.806852	0.671572	0.708878	239	0.891882	0.948192	0.840414	0.866963	241	0.832691
Listeria monocytogenes	Specific Growth Rate	0.704	Bacteria	Firmicutes	Bacilli	Bacillales	Listeriaceae	Listeria	Mesophile	Aerobic	Pathogen	Human	416	0.879793	0.927481	0.837445	0.843849	124	0.912114	0.985478	0.840015	0.865296	70	0.891821	0.97432	0.814362	0.88554	50	0.901787	1.00166	0.809069	0.88554	13	0.728529	0.79103	0.668774	0.705488	12	0.73331	0.806852	0.671572	0.708878	239	0.891882	0.948192	0.840414	0.866963	241	0.832691
Listeria monocytogenes	Specific Growth Rate	0.681	Bacteria	Firmicutes	Bacilli	Bacillales	Listeriaceae	Listeria	Mesophile	Aerobic	Pathogen	Human	416	0.879793	0.927481	0.837445	0.843849	124	0.912114	0.985478	0.840015	0.865296	70	0.891821	0.97432	0.814362	0.88554	50	0.901787	1.00166	0.809069	0.88554	13	0.728529	0.79103	0.668774	0.705488	12	0.73331	0.806852	0.671572	0.708878	239	0.891882	0.948192	0.840414	0.866963	241	0.832691
Listeria monocytogenes	Specific Growth Rate	0.69	Bacteria	Firmicutes	Bacilli	Bacillales	Listeriaceae	Listeria	Mesophile	Aerobic	Pathogen	Human	416	0.879793	0.927481	0.837445	0.843849	124	0.912114	0.985478	0.840015	0.865296	70	0.891821	0.97432	0.814362	0.88554	50	0.901787	1.00166	0.809069	0.88554	13	0.728529	0.79103	0.668774	0.705488	12	0.73331	0.806852	0.671572	0.708878	239	0.891882	0.948192	0.840414	0.866963	241	0.832691
Listeria monocytogenes	Specific Growth Rate	0.987	Bacteria	Firmicutes	Bacilli	Bacillales	Listeriaceae	Listeria	Mesophile	Aerobic	Pathogen	Human	416	0.879793	0.927481	0.837445	0.843849	124	0.912114	0.985478	0.840015	0.865296	70	0.891821	0.97432	0.814362	0.88554	50	0.901787	1.00166	0.809069	0.88554	13	0.728529	0.79103	0.668774	0.705488	12	0.73331	0.806852	0.671572	0.708878	239	0.891882	0.948192	0.840414	0.866963	241	0.832691
Marinithermus hydrothermalis	Specific Growth Rate	1.019	Bacteria	Deinococcus-Thermus	Deinococci	Thermales	Thermaceae	Marinithermus	Thermophile	Aerobic	Non-pathogen		416	0.879793	0.927481	0.837445	0.843849	13	0.792125	0.93019	0.651367	0.821509	13	0.792125	0.927095	0.648757	0.821509	11	0.822891	0.983107	0.660503	0.921715	11	0.822891	0.966394	0.654809	0.921715	1				1.0191	259	0.891816	0.95807	0.826274	0.796717	241	0.832691
Marinitoga piezophila	Specific Growth Rate	0.668	Bacteria	Thermotogae	Thermotogae	Thermotogales	Thermotogaceae	Marinitoga	Thermophile	C19	Non-pathogen		416	0.879793	0.927481	0.837445	0.843849	5	0.759347	0.952306	0.64813	0.667963	5	0.759347	0.962707	0.64813	0.667963	5	0.759347	0.95584	0.646379	0.667963	3	0.837997	1.16123	0.667963	0.71022	1	0.667963	0.667963	0.667963	0.667963	259	0.891816	0.95807	0.826274	0.796717	27	1.05788
Marinobacter alkaliphilus	Specific Growth Rate	0.507	Bacteria	Proteobacteria	Gammaproteobacteria	Alteromonadales	Alteromonadaceae	Marinobacter	Mesophile	Aerobic	Pathogen	Other Plant	416	0.879793	0.927481	0.837445	0.843849	111	0.739235	0.79817	0.686821	0.676672	84	0.754126	0.812354	0.694804	0.735485	17	0.645593	0.748257	0.560894	0.608467	4	0.727203	0.975153	0.53385	0.649991	2	0.53385	0.562047	0.507143	0.534595	239	0.891882	0.948192	0.840414	0.866963	241	0.832691
Marinobacter alkaliphilus	Specific Growth Rate	0.562	Bacteria	Proteobacteria	Gammaproteobacteria	Alteromonadales	Alteromonadaceae	Marinobacter	Mesophile	Aerobic	Pathogen	Other Plant	416	0.879793	0.927481	0.837445	0.843849	111	0.739235	0.79817	0.686821	0.676672	84	0.754126	0.812354	0.694804	0.735485	17	0.645593	0.748257	0.560894	0.608467	4	0.727203	0.975153	0.53385	0.649991	2	0.53385	0.562047	0.507143	0.534595	239	0.891882	0.948192	0.840414	0.866963	241	0.832691
Mastigocladus laminosus	Specific Growth Rate	0.897	Bacteria	Cyanobacteria	Cyanophyceae	Stigonematales	Mastigocladaceae	Mastigocladus	Thermophile	PhotosystemII	Non-pathogen		416	0.879793	0.927481	0.837445	0.843849	85	0.962427	1.13913	0.806185	0.846705	82	0.902696	1.04876	0.771579	0.83172	5	0.99767	1.3419	0.767478	0.897158	5	0.99767	1.34673	0.767478	0.897158	5	0.99767	1.34673	0.767523	0.897158	259	0.891816	0.95807	0.826274	0.796717	85	0.962427
Mastigocladus laminosus	Specific Growth Rate	0.679	Bacteria	Cyanobacteria	Cyanophyceae	Stigonematales	Mastigocladaceae	Mastigocladus	Thermophile	PhotosystemII	Non-pathogen		416	0.879793	0.927481	0.837445	0.843849	85	0.962427	1.13913	0.806185	0.846705	82	0.902696	1.04876	0.771579	0.83172	5	0.99767	1.3419	0.767478	0.897158	5	0.99767	1.34673	0.767478	0.897158	5	0.99767	1.34673	0.767523	0.897158	259	0.891816	0.95807	0.826274	0.796717	85	0.962427
Mastigocladus laminosus	Specific Growth Rate	1.655	Bacteria	Cyanobacteria	Cyanophyceae	Stigonematales	Mastigocladaceae	Mastigocladus	Thermophile	PhotosystemII	Non-pathogen		416	0.879793	0.927481	0.837445	0.843849	85	0.962427	1.13913	0.806185	0.846705	82	0.902696	1.04876	0.771579	0.83172	5	0.99767	1.3419	0.767478	0.897158	5	0.99767	1.34673	0.767478	0.897158	5	0.99767	1.34673	0.767523	0.897158	259	0.891816	0.95807	0.826274	0.796717	85	0.962427
Mastigocladus laminosus	Specific Growth Rate	0.829	Bacteria	Cyanobacteria	Cyanophyceae	Stigonematales	Mastigocladaceae	Mastigocladus	Thermophile	PhotosystemII	Non-pathogen		416	0.879793	0.927481	0.837445	0.843849	85	0.962427	1.13913	0.806185	0.846705	82	0.902696	1.04876	0.771579	0.83172	5	0.99767	1.3419	0.767478	0.897158	5	0.99767	1.34673	0.767478	0.897158	5	0.99767	1.34673	0.767523	0.897158	259	0.891816	0.95807	0.826274	0.796717	85	0.962427
Mastigocladus laminosus	Specific Growth Rate	0.966	Bacteria	Cyanobacteria	Cyanophyceae	Stigonematales	Mastigocladaceae	Mastigocladus	Mesophile	PhotosystemII	Non-pathogen		416	0.879793	0.927481	0.837445	0.843849	85	0.962427	1.13913	0.806185	0.846705	82	0.902696	1.04876	0.771579	0.83172	5	0.99767	1.3419	0.767478	0.897158	5	0.99767	1.34673	0.767478	0.897158	5	0.99767	1.34673	0.767523	0.897158	259	0.891816	0.95807	0.826274	0.796717	85	0.962427
Meiothermus chliarophilus	Specific Growth Rate	0.449	Bacteria	Deinococcus-Thermus	Deinococci	Thermales	Thermaceae	Meiothermus	Thermophile	Aerobic	Non-pathogen		416	0.879793	0.927481	0.837445	0.843849	13	0.792125	0.93019	0.651367	0.821509	13	0.792125	0.927095	0.648757	0.821509	11	0.822891	0.983107	0.660503	0.921715	11	0.822891	0.966394	0.654809	0.921715	2	0.566805	0.697481	0.448529	0.573005	259	0.891816	0.95807	0.826274	0.796717	241	0.832691
Meiothermus chliarophilus	Specific Growth Rate	0.697	Bacteria	Deinococcus-Thermus	Deinococci	Thermales	Thermaceae	Meiothermus	Thermophile	Aerobic	Non-pathogen		416	0.879793	0.927481	0.837445	0.843849	13	0.792125	0.93019	0.651367	0.821509	13	0.792125	0.927095	0.648757	0.821509	11	0.822891	0.983107	0.660503	0.921715	11	0.822891	0.966394	0.654809	0.921715	2	0.566805	0.697481	0.448529	0.573005	259	0.891816	0.95807	0.826274	0.796717	241	0.832691
Merismopedia tenuissima	Specific Growth Rate	4.26	Bacteria	Cyanobacteria	Cyanophyceae	Synechococcales	Merismopediaceae	Merismopedia	Mesophile	PhotosystemII	Non-pathogen		416	0.879793	0.927481	0.837445	0.843849	85	0.962427	1.13913	0.806185	0.846705	82	0.902696	1.04876	0.771579	0.83172	11	0.782918	0.927601	0.645894	0.910301	2	0.406947	0.406947	0.406947	2.33334	1				4.25974	259	0.891816	0.95807	0.826274	0.796717	85	0.962427
Metallosphaera hakonensis	Specific Growth Rate	0.842	Archaea	Crenarchaeota	Thermoprotei	Sulfolobales	Sulfolobaceae	Metallosphaera	Thermophile	C16	Non-pathogen		82	0.950374	1.08008	0.827909	0.782624	29	1.3434	1.66818	1.07476	1.14004	29	1.3434	1.68059	1.09947	1.14004	10	1.05003	1.26302	0.889377	0.92208	10	1.05003	1.25934	0.887592	0.92208	1	0.841583	0.841583	0.841583	0.841583	259	0.891816	0.95807	0.826274	0.796717	10	1.12428
Methanobacterium sp. ivanov	Specific Growth Rate	0.718	Archaea	Euryarchaeota	Methanobacteria	Methanobacteriales	Methanobacteriaceae	Methanobacterium	Mesophile	D1	Pathogen	Domestic	82	0.950374	1.08008	0.827909	0.782624	52	0.778766	0.920159	0.660332	0.727585	5	0.553739	0.710147	0.388357	0.692919	5	0.553739	0.710147	0.388357	0.692919	5	0.553739	0.710147	0.388357	0.692919	5	0.553739	0.710147	0.388357	0.692919	239	0.891882	0.948192	0.840414	0.866963	17	0.783241
Methanobacterium sp. kuznetsov	Specific Growth Rate	0.693	Archaea	Euryarchaeota	Methanobacteria	Methanobacteriales	Methanobacteriaceae	Methanobacterium	Mesophile	D1	Pathogen	Domestic	82	0.950374	1.08008	0.827909	0.782624	52	0.778766	0.920159	0.660332	0.727585	5	0.553739	0.710147	0.388357	0.692919	5	0.553739	0.710147	0.388357	0.692919	5	0.553739	0.710147	0.388357	0.692919	5	0.553739	0.710147	0.388357	0.692919	239	0.891882	0.948192	0.840414	0.866963	17	0.783241
Methanobacterium sp. omeliansky	Specific Growth Rate	0.493	Archaea	Euryarchaeota	Methanobacteria	Methanobacteriales	Methanobacteriaceae	Methanobacterium	Mesophile	D1	Pathogen	Domestic	82	0.950374	1.08008	0.827909	0.782624	52	0.778766	0.920159	0.660332	0.727585	5	0.553739	0.710147	0.388357	0.692919	5	0.553739	0.710147	0.388357	0.692919	5	0.553739	0.710147	0.388357	0.692919	5	0.553739	0.710147	0.388357	0.692919	239	0.891882	0.948192	0.840414	0.866963	17	0.783241
Methanobacterium subterraneum	Specific Growth Rate	0.344	Archaea	Euryarchaeota	Methanobacteria	Methanobacteriales	Methanobacteriaceae	Methanobacterium	Mesophile	D1	Pathogen	Domestic	82	0.950374	1.08008	0.827909	0.782624	52	0.778766	0.920159	0.660332	0.727585	5	0.553739	0.710147	0.388357	0.692919	5	0.553739	0.710147	0.388357	0.692919	5	0.553739	0.710147	0.388357	0.692919	5	0.553739	0.710147	0.388357	0.692919	239	0.891882	0.948192	0.840414	0.866963	17	0.783241
Methanobacterium thermaggregans	Specific Growth Rate	0.787	Archaea	Euryarchaeota	Methanobacteria	Methanobacteriales	Methanobacteriaceae	Methanobacterium	Thermophile	D1	Pathogen	Domestic	82	0.950374	1.08008	0.827909	0.782624	52	0.778766	0.920159	0.660332	0.727585	5	0.553739	0.710147	0.388357	0.692919	5	0.553739	0.710147	0.388357	0.692919	5	0.553739	0.710147	0.388357	0.692919	5	0.553739	0.710147	0.388357	0.692919	239	0.891882	0.948192	0.840414	0.866963	17	0.783241
Methanocaldococcus jannaschii	Specific Growth Rate	0.639	Archaea	Euryarchaeota	Methanococci	Methanococcales	Methanocaldococcaceae	Methanocaldococcus	Thermophile	D1	Non-pathogen		82	0.950374	1.08008	0.827909	0.782624	52	0.778766	0.920159	0.660332	0.727585	5	0.679884	0.771792	0.58554	0.758203	5	0.679884	0.771792	0.58539	0.758203	2	0.708104	0.778376	0.639484	0.70893	2	0.708104	0.778376	0.639484	0.70893	259	0.891816	0.95807	0.826274	0.796717	17	0.783241
Methanocaldococcus vulcanius	Specific Growth Rate	0.778	Archaea	Euryarchaeota	Methanococci	Methanococcales	Methanocaldococcaceae	Methanocaldococcus	Thermophile	D1	Non-pathogen		82	0.950374	1.08008	0.827909	0.782624	52	0.778766	0.920159	0.660332	0.727585	5	0.679884	0.771792	0.58554	0.758203	5	0.679884	0.771792	0.58539	0.758203	2	0.708104	0.778376	0.639484	0.70893	2	0.708104	0.778376	0.639484	0.70893	259	0.891816	0.95807	0.826274	0.796717	17	0.783241
Methanococcus voltae	Specific Growth Rate	0.793	Archaea	Euryarchaeota	Methanococci	Methanococcales	Methanococcaceae	Methanococcus	Mesophile	D1	Non-pathogen		82	0.950374	1.08008	0.827909	0.782624	52	0.778766	0.920159	0.660332	0.727585	5	0.679884	0.771792	0.58554	0.758203	5	0.679884	0.771792	0.58539	0.758203	3	0.651158	0.758203	0.549415	0.758203	1				0.793311	259	0.891816	0.95807	0.826274	0.796717	17	0.783241
Methanoculleus submarinus	Specific Growth Rate	0.852	Archaea	Euryarchaeota	Methanomicrobia	Methanomicrobiales	Methanomicrobiaceae	Methanoculleus	Mesophile	D1	Non-pathogen		82	0.950374	1.08008	0.827909	0.782624	52	0.778766	0.920159	0.660332	0.727585	5	0.746886	0.939446	0.524439	0.757526	3	0.740734	1.06811	0.342045	0.851699	3	0.740734	1.06811	0.342045	0.851699	2	0.601469	0.851699	0.342045	0.596872	259	0.891816	0.95807	0.826274	0.796717	17	0.783241
Methanoculleus thermophilus	Specific Growth Rate	0.342	Archaea	Euryarchaeota	Methanomicrobia	Methanomicrobiales	Methanomicrobiaceae	Methanoculleus	Thermophile	D1	Non-pathogen		82	0.950374	1.08008	0.827909	0.782624	52	0.778766	0.920159	0.660332	0.727585	5	0.746886	0.939446	0.524439	0.757526	3	0.740734	1.06811	0.342045	0.851699	3	0.740734	1.06811	0.342045	0.851699	2	0.601469	0.851699	0.342045	0.596872	259	0.891816	0.95807	0.826274	0.796717	17	0.783241
Methanogenium frigidum	Specific Growth Rate	1.068	Archaea	Euryarchaeota	Methanomicrobia	Methanomicrobiales	Methanomicrobiaceae	Methanogenium	Mesophile	D1	Non-pathogen		82	0.950374	1.08008	0.827909	0.782624	52	0.778766	0.920159	0.660332	0.727585	5	0.746886	0.939446	0.524439	0.757526	3	0.740734	1.06811	0.342045	0.851699	3	0.740734	1.06811	0.342045	0.851699	1	1.06811	1.06811	1.06811	1.06811	259	0.891816	0.95807	0.826274	0.796717	17	0.783241
Methanohalophilus portucalensis	Specific Growth Rate	0.758	Archaea	Euryarchaeota	Methanomicrobia	Methanosarcinales	Methanosarcinaceae	Methanohalophilus	Mesophile	D1	Non-pathogen		82	0.950374	1.08008	0.827909	0.782624	52	0.778766	0.920159	0.660332	0.727585	5	0.746886	0.939446	0.524439	0.757526	2	0.756645	0.757526	0.755733	0.756629	2	0.756645	0.757526	0.755733	0.756629	1	0.757526	0.757526	0.757526	0.757526	259	0.891816	0.95807	0.826274	0.796717	17	0.783241
Methanolobus psychrophilus	Specific Growth Rate	0.756	Archaea	Euryarchaeota	Methanomicrobia	Methanosarcinales	Methanosarcinaceae	Methanolobus	Mesophile	D1	Non-pathogen		82	0.950374	1.08008	0.827909	0.782624	52	0.778766	0.920159	0.660332	0.727585	5	0.746886	0.939446	0.524439	0.757526	2	0.756645	0.757526	0.755733	0.756629	2	0.756645	0.757526	0.755733	0.756629	1	0.755733	0.755733	0.755733	0.755733	259	0.891816	0.95807	0.826274	0.796717	17	0.783241
Methanopyrus kandleri	Specific Growth Rate	1.751	Archaea	Euryarchaeota	Methanopyri	Methanopyrales	Methanopyraceae	Methanopyrus	Thermophile	D1	Non-pathogen		82	0.950374	1.08008	0.827909	0.782624	52	0.778766	0.920159	0.660332	0.727585	2	1.62616	1.75068	1.50846	1.62957	2	1.62616	1.75068	1.50846	1.62957	2	1.62616	1.75068	1.50846	1.62957	2	1.62616	1.75068	1.50846	1.62957	259	0.891816	0.95807	0.826274	0.796717	17	0.783241
Methanopyrus kandleri	Specific Growth Rate	1.508	Archaea	Euryarchaeota	Methanopyri	Methanopyrales	Methanopyraceae	Methanopyrus	Thermophile	D1	Non-pathogen		82	0.950374	1.08008	0.827909	0.782624	52	0.778766	0.920159	0.660332	0.727585	2	1.62616	1.75068	1.50846	1.62957	2	1.62616	1.75068	1.50846	1.62957	2	1.62616	1.75068	1.50846	1.62957	2	1.62616	1.75068	1.50846	1.62957	259	0.891816	0.95807	0.826274	0.796717	17	0.783241
Methanothermococcus okinawensis	Specific Growth Rate	0.758	Archaea	Euryarchaeota	Methanococci	Methanococcales	Methanococcaceae	Methanothermococcus	Thermophile	D1	Non-pathogen		82	0.950374	1.08008	0.827909	0.782624	52	0.778766	0.920159	0.660332	0.727585	5	0.679884	0.771792	0.58554	0.758203	5	0.679884	0.771792	0.58539	0.758203	3	0.651158	0.758203	0.549415	0.758203	2	0.651158	0.758203	0.549415	0.653809	259	0.891816	0.95807	0.826274	0.796717	17	0.783241
Methanothermococcus thermolithotrophicus	Specific Growth Rate	0.549	Archaea	Euryarchaeota	Methanococci	Methanococcales	Methanococcaceae	Methanothermococcus	Thermophile	D1	Non-pathogen		82	0.950374	1.08008	0.827909	0.782624	52	0.778766	0.920159	0.660332	0.727585	5	0.679884	0.771792	0.58554	0.758203	5	0.679884	0.771792	0.58539	0.758203	3	0.651158	0.758203	0.549415	0.758203	2	0.651158	0.758203	0.549415	0.653809	259	0.891816	0.95807	0.826274	0.796717	17	0.783241
Microcystis aeruginosa	Specific Growth Rate	2.054	Bacteria	Cyanobacteria	Cyanophyceae	Chroococcales	Microcystaceae	Microcystis	Mesophile	PhotosystemII	Non-pathogen		416	0.879793	0.927481	0.837445	0.843849	85	0.962427	1.13913	0.806185	0.846705	82	0.902696	1.04876	0.771579	0.83172	8	0.971255	1.47556	0.605563	1.14598	7	1.00009	1.61317	0.457987	1.41696	7	1.00009	1.74016	0.504856	1.41696	259	0.891816	0.95807	0.826274	0.796717	85	0.962427
Microcystis aeruginosa	Specific Growth Rate	1.417	Bacteria	Cyanobacteria	Cyanophyceae	Chroococcales	Microcystaceae	Microcystis	Mesophile	PhotosystemII	Non-pathogen		416	0.879793	0.927481	0.837445	0.843849	85	0.962427	1.13913	0.806185	0.846705	82	0.902696	1.04876	0.771579	0.83172	8	0.971255	1.47556	0.605563	1.14598	7	1.00009	1.61317	0.457987	1.41696	7	1.00009	1.74016	0.504856	1.41696	259	0.891816	0.95807	0.826274	0.796717	85	0.962427
Microcystis aeruginosa	Specific Growth Rate	1.419	Bacteria	Cyanobacteria	Cyanophyceae	Chroococcales	Microcystaceae	Microcystis	Mesophile	PhotosystemII	Non-pathogen		416	0.879793	0.927481	0.837445	0.843849	85	0.962427	1.13913	0.806185	0.846705	82	0.902696	1.04876	0.771579	0.83172	8	0.971255	1.47556	0.605563	1.14598	7	1.00009	1.61317	0.457987	1.41696	7	1.00009	1.74016	0.504856	1.41696	259	0.891816	0.95807	0.826274	0.796717	85	0.962427
Microcystis aeruginosa	Specific Growth Rate	0.632	Bacteria	Cyanobacteria	Cyanophyceae	Chroococcales	Microcystaceae	Microcystis	Mesophile	PhotosystemII	Non-pathogen		416	0.879793	0.927481	0.837445	0.843849	85	0.962427	1.13913	0.806185	0.846705	82	0.902696	1.04876	0.771579	0.83172	8	0.971255	1.47556	0.605563	1.14598	7	1.00009	1.61317	0.457987	1.41696	7	1.00009	1.74016	0.504856	1.41696	259	0.891816	0.95807	0.826274	0.796717	85	0.962427
Microcystis aeruginosa	Specific Growth Rate	1.74	Bacteria	Cyanobacteria	Cyanophyceae	Chroococcales	Microcystaceae	Microcystis	Mesophile	PhotosystemII	Non-pathogen		416	0.879793	0.927481	0.837445	0.843849	85	0.962427	1.13913	0.806185	0.846705	82	0.902696	1.04876	0.771579	0.83172	8	0.971255	1.47556	0.605563	1.14598	7	1.00009	1.61317	0.457987	1.41696	7	1.00009	1.74016	0.504856	1.41696	259	0.891816	0.95807	0.826274	0.796717	85	0.962427
Microcystis aeruginosa	Specific Growth Rate	0.458	Bacteria	Cyanobacteria	Cyanophyceae	Chroococcales	Microcystaceae	Microcystis	Mesophile	PhotosystemII	Non-pathogen		416	0.879793	0.927481	0.837445	0.843849	85	0.962427	1.13913	0.806185	0.846705	82	0.902696	1.04876	0.771579	0.83172	8	0.971255	1.47556	0.605563	1.14598	7	1.00009	1.61317	0.457987	1.41696	7	1.00009	1.74016	0.504856	1.41696	259	0.891816	0.95807	0.826274	0.796717	85	0.962427
Microcystis wesenbergii	Specific Growth Rate	0.225	Bacteria	Cyanobacteria	Cyanophyceae	Chroococcales	Microcystaceae	Microcystis	Mesophile	PhotosystemII	Non-pathogen		416	0.879793	0.927481	0.837445	0.843849	85	0.962427	1.13913	0.806185	0.846705	82	0.902696	1.04876	0.771579	0.83172	8	0.971255	1.47556	0.605563	1.14598	7	1.00009	1.61317	0.457987	1.41696	7	1.00009	1.74016	0.504856	1.41696	259	0.891816	0.95807	0.826274	0.796717	85	0.962427
Moritella marina	Specific Growth Rate	0.845	Bacteria	Proteobacteria	Gammaproteobacteria	Alteromonadales	Moritellaceae	Moritella	Mesophile	Aerobic	Pathogen	Fish	416	0.879793	0.927481	0.837445	0.843849	111	0.739235	0.79817	0.686821	0.676672	84	0.754126	0.812354	0.694804	0.735485	17	0.645593	0.748257	0.560894	0.608467	2	0.987658	1.12847	0.845077	0.986772	2	0.987658	1.12847	0.845077	0.986772	239	0.891882	0.948192	0.840414	0.866963	241	0.832691
Moritella marina	Specific Growth Rate	1.128	Bacteria	Proteobacteria	Gammaproteobacteria	Alteromonadales	Moritellaceae	Moritella	Mesophile	Aerobic	Pathogen	Fish	416	0.879793	0.927481	0.837445	0.843849	111	0.739235	0.79817	0.686821	0.676672	84	0.754126	0.812354	0.694804	0.735485	17	0.645593	0.748257	0.560894	0.608467	2	0.987658	1.12847	0.845077	0.986772	2	0.987658	1.12847	0.845077	0.986772	239	0.891882	0.948192	0.840414	0.866963	241	0.832691
N-fixing unicellular cyanobacterium strain a 2.5	Specific Growth Rate	2.207	Bacteria	Cyanobacteria					Mesophile	PhotosystemII	Pathogen	Arthropod	416	0.879793	0.927481	0.837445	0.843849	85	0.962427	1.13913	0.806185	0.846705																					239	0.891882	0.948192	0.840414	0.866963	85	0.962427
N-fixing unicellular cyanobacterium strain p-3	Specific Growth Rate	1.897	Bacteria	Cyanobacteria					Mesophile	PhotosystemII	Pathogen	Arthropod	416	0.879793	0.927481	0.837445	0.843849	85	0.962427	1.13913	0.806185	0.846705																					239	0.891882	0.948192	0.840414	0.866963	85	0.962427
N-fixing unicellular cyanobacterium strain p-7	Specific Growth Rate	11.665	Bacteria	Cyanobacteria					Mesophile	PhotosystemII	Pathogen	Arthropod	416	0.879793	0.927481	0.837445	0.843849	85	0.962427	1.13913	0.806185	0.846705																					239	0.891882	0.948192	0.840414	0.866963	85	0.962427
Natrialba asiatica	Specific Growth Rate	0.386	Archaea	Euryarchaeota	Halobacteria	Natrialbales	Natrialbaceae	Natrialba	Mesophile	Aerobic	Non-pathogen		82	0.950374	1.08008	0.827909	0.782624	52	0.778766	0.920159	0.660332	0.727585	16	0.463552	0.572483	0.377391	0.386295	6	0.406116	0.493617	0.331435	0.39741	6	0.406116	0.493576	0.329291	0.39741	1	0.385586	0.385586	0.385586	0.385586	259	0.891816	0.95807	0.826274	0.796717	241	0.832691
Natrinema pellirubrum	Specific Growth Rate	0.296	Archaea	Euryarchaeota	Halobacteria	Natrialbales	Natrialbaceae	Natrinema	Thermophile	Aerobic	Non-pathogen		82	0.950374	1.08008	0.827909	0.782624	52	0.778766	0.920159	0.660332	0.727585	16	0.463552	0.572483	0.377391	0.386295	6	0.406116	0.493617	0.331435	0.39741	6	0.406116	0.493576	0.329291	0.39741	1	0.296062	0.296062	0.296062	0.296062	259	0.891816	0.95807	0.826274	0.796717	241	0.832691
Natronobacterium gregoryi	Specific Growth Rate	0.409	Archaea	Euryarchaeota	Halobacteria	Natrialbales	Natrialbaceae	Natronobacterium	Mesophile	Aerobic	Non-pathogen		82	0.950374	1.08008	0.827909	0.782624	52	0.778766	0.920159	0.660332	0.727585	16	0.463552	0.572483	0.377391	0.386295	6	0.406116	0.493617	0.331435	0.39741	6	0.406116	0.493576	0.329291	0.39741	1	0.409233	0.409233	0.409233	0.409233	259	0.891816	0.95807	0.826274	0.796717	241	0.832691
Natronococcus occultus	Specific Growth Rate	0.608	Archaea	Euryarchaeota	Halobacteria	Natrialbales	Natrialbaceae	Natronococcus	Mesophile	Aerobic	Non-pathogen		82	0.950374	1.08008	0.827909	0.782624	52	0.778766	0.920159	0.660332	0.727585	16	0.463552	0.572483	0.377391	0.386295	6	0.406116	0.493617	0.331435	0.39741	6	0.406116	0.493576	0.329291	0.39741	1	0.608391	0.608391	0.608391	0.608391	259	0.891816	0.95807	0.826274	0.796717	241	0.832691
Natronomonas pharaonis	Specific Growth Rate	0.577	Archaea	Euryarchaeota	Halobacteria	Halobacteriales	Halobacteriaceae	Natronomonas	Mesophile	Aerobic	Non-pathogen		82	0.950374	1.08008	0.827909	0.782624	52	0.778766	0.920159	0.660332	0.727585	16	0.463552	0.572483	0.377391	0.386295	6	0.58045	0.826386	0.37378	0.458328	6	0.58045	0.838418	0.374722	0.458328	1	0.577449	0.577449	0.577449	0.577449	259	0.891816	0.95807	0.826274	0.796717	241	0.832691
Natronorubrum bangense	Specific Growth Rate	0.454	Archaea	Euryarchaeota	Halobacteria	Natrialbales	Natrialbaceae	Natronorubrum	Mesophile	Aerobic	Non-pathogen		82	0.950374	1.08008	0.827909	0.782624	52	0.778766	0.920159	0.660332	0.727585	16	0.463552	0.572483	0.377391	0.386295	6	0.406116	0.493617	0.331435	0.39741	6	0.406116	0.493576	0.329291	0.39741	1	0.454364	0.454364	0.454364	0.454364	259	0.891816	0.95807	0.826274	0.796717	241	0.832691
Nitrosotalea sp. nd2	Specific Growth Rate	0.602	Archaea	Thaumarchaeota				Candidatus Nitrosotalea	Mesophile	AmmoniaOxidation	Non-pathogen		82	0.950374	1.08008	0.827909	0.782624	1	0.602478	0.602478	0.602478	0.602478																1	0.602478	0.602478	0.602478	0.602478	259	0.891816	0.95807	0.826274	0.796717	1	0.602478
Nocardioides sp. k44	Specific Growth Rate	0.815	Bacteria	Actinobacteria	Actinobacteria	Propionibacteriales	Nocardioidaceae	Nocardioides	Mesophile	Aerobic	Non-pathogen		416	0.879793	0.927481	0.837445	0.843849	7	0.757953	0.94709	0.53837	0.815256	5	0.905884	1.01258	0.815256	0.815256	1	0.815256	0.815256	0.815256	0.815256	1	0.815256	0.815256	0.815256	0.815256	1	0.815256	0.815256	0.815256	0.815256	259	0.891816	0.95807	0.826274	0.796717	241	0.832691
Oscillatoria e17	Specific Growth Rate	0.607	Bacteria	Cyanobacteria	Cyanophyceae	Oscillatoriales	Oscillatoriaceae	Oscillatoria	Mesophile	PhotosystemII	Pathogen	Porifera	416	0.879793	0.927481	0.837445	0.843849	85	0.962427	1.13913	0.806185	0.846705	82	0.902696	1.04876	0.771579	0.83172	35	1.01203	1.30285	0.784249	0.846705	8	1.03702	1.3817	0.727195	0.773559	3	0.741062	0.871298	0.607255	0.607255	239	0.891882	0.948192	0.840414	0.866963	85	0.962427
Oscillatoria o-salt	Specific Growth Rate	0.871	Bacteria	Cyanobacteria	Cyanophyceae	Oscillatoriales	Oscillatoriaceae	Oscillatoria	Mesophile	PhotosystemII	Pathogen	Porifera	416	0.879793	0.927481	0.837445	0.843849	85	0.962427	1.13913	0.806185	0.846705	82	0.902696	1.04876	0.771579	0.83172	35	1.01203	1.30285	0.784249	0.846705	8	1.03702	1.3817	0.727195	0.773559	3	0.741062	0.871298	0.607255	0.607255	239	0.891882	0.948192	0.840414	0.866963	85	0.962427
Oscillatoria sp.	Specific Growth Rate	0.305	Bacteria	Cyanobacteria	Cyanophyceae	Oscillatoriales	Oscillatoriaceae	Oscillatoria	Mesophile	PhotosystemII	Pathogen	Porifera	416	0.879793	0.927481	0.837445	0.843849	85	0.962427	1.13913	0.806185	0.846705	82	0.902696	1.04876	0.771579	0.83172	35	1.01203	1.30285	0.784249	0.846705	8	1.03702	1.3817	0.727195	0.773559	3	0.741062	0.871298	0.607255	0.607255	239	0.891882	0.948192	0.840414	0.866963	85	0.962427
Palaeococcus helgesonii	Specific Growth Rate	0.924	Archaea	Euryarchaeota	Thermococci	Thermococcales	Thermococcaceae	Palaeococcus	Thermophile	C19	Non-pathogen		82	0.950374	1.08008	0.827909	0.782624	52	0.778766	0.920159	0.660332	0.727585	14	0.957794	1.33639	0.696937	0.835138	14	0.957794	1.31432	0.710173	0.835138	14	0.957794	1.30678	0.706735	0.835138	1	0.923633	0.923633	0.923633	0.923633	259	0.891816	0.95807	0.826274	0.796717	27	1.05788
Pelotomaculum thermopropionicum	Specific Growth Rate	2.057	Bacteria	Firmicutes	Clostridia	Clostridiales	Peptococcaceae	Pelotomaculum	Thermophile	Fermentation	Non-pathogen		416	0.879793	0.927481	0.837445	0.843849	124	0.912114	0.985478	0.840015	0.865296	54	0.947027	1.10576	0.817713	0.842531	38	0.998553	1.22282	0.837993	0.849216	4	1.06141	1.5998	0.818842	0.908275	1	2.05656	2.05656	2.05656	2.05656	259	0.891816	0.95807	0.826274	0.796717	67	0.888773
Peptoclostridium paradoxum	Specific Growth Rate	0.842	Bacteria	Firmicutes	Clostridia	Clostridiales	Peptostreptococcaceae	Peptoclostridium	Thermophile	Fermentation	Non-pathogen		416	0.879793	0.927481	0.837445	0.843849	124	0.912114	0.985478	0.840015	0.865296	54	0.947027	1.10576	0.817713	0.842531	38	0.998553	1.22282	0.837993	0.849216	3	0.786866	0.842443	0.718054	0.796717	3	0.786866	0.842443	0.718054	0.796717	259	0.891816	0.95807	0.826274	0.796717	67	0.888773
Peptoclostridium paradoxum	Specific Growth Rate	0.718	Bacteria	Firmicutes	Clostridia	Clostridiales	Peptostreptococcaceae	Peptoclostridium	Thermophile	Fermentation	Non-pathogen		416	0.879793	0.927481	0.837445	0.843849	124	0.912114	0.985478	0.840015	0.865296	54	0.947027	1.10576	0.817713	0.842531	38	0.998553	1.22282	0.837993	0.849216	3	0.786866	0.842443	0.718054	0.796717	3	0.786866	0.842443	0.718054	0.796717	259	0.891816	0.95807	0.826274	0.796717	67	0.888773
Peptoclostridium thermoalcaliphilum	Specific Growth Rate	0.797	Bacteria	Firmicutes	Clostridia	Clostridiales	Peptostreptococcaceae	Peptoclostridium	Mesophile	Fermentation	Non-pathogen		416	0.879793	0.927481	0.837445	0.843849	124	0.912114	0.985478	0.840015	0.865296	54	0.947027	1.10576	0.817713	0.842531	38	0.998553	1.22282	0.837993	0.849216	3	0.786866	0.842443	0.718054	0.796717	3	0.786866	0.842443	0.718054	0.796717	259	0.891816	0.95807	0.826274	0.796717	67	0.888773
Persephonella guaymasensis	Specific Growth Rate	0.521	Bacteria	Aquificae	Aquificae	Aquificales	Hydrogenothermaceae	Persephonella	Thermophile	B1	Non-pathogen		416	0.879793	0.927481	0.837445	0.843849	5	0.904863	1.39706	0.498625	0.852185	5	0.904863	1.39706	0.503938	0.852185	4	0.728427	1.19815	0.488496	0.686577	3	0.728427	1.19815	0.488496	0.52097	2	0.860412	1.19815	0.52097	0.85956	259	0.891816	0.95807	0.826274	0.796717	4	1.30982
Persephonella marina	Specific Growth Rate	1.198	Bacteria	Aquificae	Aquificae	Aquificales	Hydrogenothermaceae	Persephonella	Thermophile	B1	Non-pathogen		416	0.879793	0.927481	0.837445	0.843849	5	0.904863	1.39706	0.498625	0.852185	5	0.904863	1.39706	0.503938	0.852185	4	0.728427	1.19815	0.488496	0.686577	3	0.728427	1.19815	0.488496	0.52097	2	0.860412	1.19815	0.52097	0.85956	259	0.891816	0.95807	0.826274	0.796717	4	1.30982
Phormidium e11a	Specific Growth Rate	1.511	Bacteria	Cyanobacteria	Cyanophyceae	Oscillatoriales	Phormidiaceae	Phormidium	Mesophile	PhotosystemII	Non-pathogen		416	0.879793	0.927481	0.837445	0.843849	85	0.962427	1.13913	0.806185	0.846705	82	0.902696	1.04876	0.771579	0.83172	35	1.01203	1.30285	0.784249	0.846705	27	1.00332	1.34466	0.713743	1.06008	23	0.926861	1.28162	0.648189	0.728423	259	0.891816	0.95807	0.826274	0.796717	85	0.962427
Phormidium e11b	Specific Growth Rate	0.303	Bacteria	Cyanobacteria	Cyanophyceae	Oscillatoriales	Phormidiaceae	Phormidium	Mesophile	PhotosystemII	Non-pathogen		416	0.879793	0.927481	0.837445	0.843849	85	0.962427	1.13913	0.806185	0.846705	82	0.902696	1.04876	0.771579	0.83172	35	1.01203	1.30285	0.784249	0.846705	27	1.00332	1.34466	0.713743	1.06008	23	0.926861	1.28162	0.648189	0.728423	259	0.891816	0.95807	0.826274	0.796717	85	0.962427
Phormidium e12	Specific Growth Rate	0.337	Bacteria	Cyanobacteria	Cyanophyceae	Oscillatoriales	Phormidiaceae	Phormidium	Mesophile	PhotosystemII	Non-pathogen		416	0.879793	0.927481	0.837445	0.843849	85	0.962427	1.13913	0.806185	0.846705	82	0.902696	1.04876	0.771579	0.83172	35	1.01203	1.30285	0.784249	0.846705	27	1.00332	1.34466	0.713743	1.06008	23	0.926861	1.28162	0.648189	0.728423	259	0.891816	0.95807	0.826274	0.796717	85	0.962427
Phormidium e18	Specific Growth Rate	0.417	Bacteria	Cyanobacteria	Cyanophyceae	Oscillatoriales	Phormidiaceae	Phormidium	Mesophile	PhotosystemII	Non-pathogen		416	0.879793	0.927481	0.837445	0.843849	85	0.962427	1.13913	0.806185	0.846705	82	0.902696	1.04876	0.771579	0.83172	35	1.01203	1.30285	0.784249	0.846705	27	1.00332	1.34466	0.713743	1.06008	23	0.926861	1.28162	0.648189	0.728423	259	0.891816	0.95807	0.826274	0.796717	85	0.962427
Phormidium e2	Specific Growth Rate	1.91	Bacteria	Cyanobacteria	Cyanophyceae	Oscillatoriales	Phormidiaceae	Phormidium	Mesophile	PhotosystemII	Non-pathogen		416	0.879793	0.927481	0.837445	0.843849	85	0.962427	1.13913	0.806185	0.846705	82	0.902696	1.04876	0.771579	0.83172	35	1.01203	1.30285	0.784249	0.846705	27	1.00332	1.34466	0.713743	1.06008	23	0.926861	1.28162	0.648189	0.728423	259	0.891816	0.95807	0.826274	0.796717	85	0.962427
Phormidium e5	Specific Growth Rate	1.509	Bacteria	Cyanobacteria	Cyanophyceae	Oscillatoriales	Phormidiaceae	Phormidium	Mesophile	PhotosystemII	Non-pathogen		416	0.879793	0.927481	0.837445	0.843849	85	0.962427	1.13913	0.806185	0.846705	82	0.902696	1.04876	0.771579	0.83172	35	1.01203	1.30285	0.784249	0.846705	27	1.00332	1.34466	0.713743	1.06008	23	0.926861	1.28162	0.648189	0.728423	259	0.891816	0.95807	0.826274	0.796717	85	0.962427
Phormidium e6a	Specific Growth Rate	0.303	Bacteria	Cyanobacteria	Cyanophyceae	Oscillatoriales	Phormidiaceae	Phormidium	Mesophile	PhotosystemII	Non-pathogen		416	0.879793	0.927481	0.837445	0.843849	85	0.962427	1.13913	0.806185	0.846705	82	0.902696	1.04876	0.771579	0.83172	35	1.01203	1.30285	0.784249	0.846705	27	1.00332	1.34466	0.713743	1.06008	23	0.926861	1.28162	0.648189	0.728423	259	0.891816	0.95807	0.826274	0.796717	85	0.962427
Phormidium e7	Specific Growth Rate	1.91	Bacteria	Cyanobacteria	Cyanophyceae	Oscillatoriales	Phormidiaceae	Phormidium	Mesophile	PhotosystemII	Non-pathogen		416	0.879793	0.927481	0.837445	0.843849	85	0.962427	1.13913	0.806185	0.846705	82	0.902696	1.04876	0.771579	0.83172	35	1.01203	1.30285	0.784249	0.846705	27	1.00332	1.34466	0.713743	1.06008	23	0.926861	1.28162	0.648189	0.728423	259	0.891816	0.95807	0.826274	0.796717	85	0.962427
Phormidium o043	Specific Growth Rate	0.656	Bacteria	Cyanobacteria	Cyanophyceae	Oscillatoriales	Phormidiaceae	Phormidium	Mesophile	PhotosystemII	Non-pathogen		416	0.879793	0.927481	0.837445	0.843849	85	0.962427	1.13913	0.806185	0.846705	82	0.902696	1.04876	0.771579	0.83172	35	1.01203	1.30285	0.784249	0.846705	27	1.00332	1.34466	0.713743	1.06008	23	0.926861	1.28162	0.648189	0.728423	259	0.891816	0.95807	0.826274	0.796717	85	0.962427
Phormidium o099	Specific Growth Rate	1.06	Bacteria	Cyanobacteria	Cyanophyceae	Oscillatoriales	Phormidiaceae	Phormidium	Mesophile	PhotosystemII	Non-pathogen		416	0.879793	0.927481	0.837445	0.843849	85	0.962427	1.13913	0.806185	0.846705	82	0.902696	1.04876	0.771579	0.83172	35	1.01203	1.30285	0.784249	0.846705	27	1.00332	1.34466	0.713743	1.06008	23	0.926861	1.28162	0.648189	0.728423	259	0.891816	0.95807	0.826274	0.796717	85	0.962427
Phormidium o102	Specific Growth Rate	0.339	Bacteria	Cyanobacteria	Cyanophyceae	Oscillatoriales	Phormidiaceae	Phormidium	Mesophile	PhotosystemII	Non-pathogen		416	0.879793	0.927481	0.837445	0.843849	85	0.962427	1.13913	0.806185	0.846705	82	0.902696	1.04876	0.771579	0.83172	35	1.01203	1.30285	0.784249	0.846705	27	1.00332	1.34466	0.713743	1.06008	23	0.926861	1.28162	0.648189	0.728423	259	0.891816	0.95807	0.826274	0.796717	85	0.962427
Phormidium o104	Specific Growth Rate	1.438	Bacteria	Cyanobacteria	Cyanophyceae	Oscillatoriales	Phormidiaceae	Phormidium	Mesophile	PhotosystemII	Non-pathogen		416	0.879793	0.927481	0.837445	0.843849	85	0.962427	1.13913	0.806185	0.846705	82	0.902696	1.04876	0.771579	0.83172	35	1.01203	1.30285	0.784249	0.846705	27	1.00332	1.34466	0.713743	1.06008	23	0.926861	1.28162	0.648189	0.728423	259	0.891816	0.95807	0.826274	0.796717	85	0.962427
Phormidium o120	Specific Growth Rate	0.302	Bacteria	Cyanobacteria	Cyanophyceae	Oscillatoriales	Phormidiaceae	Phormidium	Mesophile	PhotosystemII	Non-pathogen		416	0.879793	0.927481	0.837445	0.843849	85	0.962427	1.13913	0.806185	0.846705	82	0.902696	1.04876	0.771579	0.83172	35	1.01203	1.30285	0.784249	0.846705	27	1.00332	1.34466	0.713743	1.06008	23	0.926861	1.28162	0.648189	0.728423	259	0.891816	0.95807	0.826274	0.796717	85	0.962427
Phormidium o152	Specific Growth Rate	0.728	Bacteria	Cyanobacteria	Cyanophyceae	Oscillatoriales	Phormidiaceae	Phormidium	Mesophile	PhotosystemII	Non-pathogen		416	0.879793	0.927481	0.837445	0.843849	85	0.962427	1.13913	0.806185	0.846705	82	0.902696	1.04876	0.771579	0.83172	35	1.01203	1.30285	0.784249	0.846705	27	1.00332	1.34466	0.713743	1.06008	23	0.926861	1.28162	0.648189	0.728423	259	0.891816	0.95807	0.826274	0.796717	85	0.962427
Phormidium o154	Specific Growth Rate	0.085	Bacteria	Cyanobacteria	Cyanophyceae	Oscillatoriales	Phormidiaceae	Phormidium	Mesophile	PhotosystemII	Non-pathogen		416	0.879793	0.927481	0.837445	0.843849	85	0.962427	1.13913	0.806185	0.846705	82	0.902696	1.04876	0.771579	0.83172	35	1.01203	1.30285	0.784249	0.846705	27	1.00332	1.34466	0.713743	1.06008	23	0.926861	1.28162	0.648189	0.728423	259	0.891816	0.95807	0.826274	0.796717	85	0.962427
Phormidium o157	Specific Growth Rate	1.765	Bacteria	Cyanobacteria	Cyanophyceae	Oscillatoriales	Phormidiaceae	Phormidium	Mesophile	PhotosystemII	Non-pathogen		416	0.879793	0.927481	0.837445	0.843849	85	0.962427	1.13913	0.806185	0.846705	82	0.902696	1.04876	0.771579	0.83172	35	1.01203	1.30285	0.784249	0.846705	27	1.00332	1.34466	0.713743	1.06008	23	0.926861	1.28162	0.648189	0.728423	259	0.891816	0.95807	0.826274	0.796717	85	0.962427
Phormidium o160	Specific Growth Rate	0.103	Bacteria	Cyanobacteria	Cyanophyceae	Oscillatoriales	Phormidiaceae	Phormidium	Mesophile	PhotosystemII	Non-pathogen		416	0.879793	0.927481	0.837445	0.843849	85	0.962427	1.13913	0.806185	0.846705	82	0.902696	1.04876	0.771579	0.83172	35	1.01203	1.30285	0.784249	0.846705	27	1.00332	1.34466	0.713743	1.06008	23	0.926861	1.28162	0.648189	0.728423	259	0.891816	0.95807	0.826274	0.796717	85	0.962427
Phormidium o202	Specific Growth Rate	0.475	Bacteria	Cyanobacteria	Cyanophyceae	Oscillatoriales	Phormidiaceae	Phormidium	Mesophile	PhotosystemII	Non-pathogen		416	0.879793	0.927481	0.837445	0.843849	85	0.962427	1.13913	0.806185	0.846705	82	0.902696	1.04876	0.771579	0.83172	35	1.01203	1.30285	0.784249	0.846705	27	1.00332	1.34466	0.713743	1.06008	23	0.926861	1.28162	0.648189	0.728423	259	0.891816	0.95807	0.826274	0.796717	85	0.962427
Phormidium o203	Specific Growth Rate	2.018	Bacteria	Cyanobacteria	Cyanophyceae	Oscillatoriales	Phormidiaceae	Phormidium	Mesophile	PhotosystemII	Non-pathogen		416	0.879793	0.927481	0.837445	0.843849	85	0.962427	1.13913	0.806185	0.846705	82	0.902696	1.04876	0.771579	0.83172	35	1.01203	1.30285	0.784249	0.846705	27	1.00332	1.34466	0.713743	1.06008	23	0.926861	1.28162	0.648189	0.728423	259	0.891816	0.95807	0.826274	0.796717	85	0.962427
Phormidium o204	Specific Growth Rate	0.847	Bacteria	Cyanobacteria	Cyanophyceae	Oscillatoriales	Phormidiaceae	Phormidium	Mesophile	PhotosystemII	Non-pathogen		416	0.879793	0.927481	0.837445	0.843849	85	0.962427	1.13913	0.806185	0.846705	82	0.902696	1.04876	0.771579	0.83172	35	1.01203	1.30285	0.784249	0.846705	27	1.00332	1.34466	0.713743	1.06008	23	0.926861	1.28162	0.648189	0.728423	259	0.891816	0.95807	0.826274	0.796717	85	0.962427
Phormidium o210	Specific Growth Rate	2.247	Bacteria	Cyanobacteria	Cyanophyceae	Oscillatoriales	Phormidiaceae	Phormidium	Mesophile	PhotosystemII	Non-pathogen		416	0.879793	0.927481	0.837445	0.843849	85	0.962427	1.13913	0.806185	0.846705	82	0.902696	1.04876	0.771579	0.83172	35	1.01203	1.30285	0.784249	0.846705	27	1.00332	1.34466	0.713743	1.06008	23	0.926861	1.28162	0.648189	0.728423	259	0.891816	0.95807	0.826274	0.796717	85	0.962427
Phormidium o211	Specific Growth Rate	1.28	Bacteria	Cyanobacteria	Cyanophyceae	Oscillatoriales	Phormidiaceae	Phormidium	Mesophile	PhotosystemII	Non-pathogen		416	0.879793	0.927481	0.837445	0.843849	85	0.962427	1.13913	0.806185	0.846705	82	0.902696	1.04876	0.771579	0.83172	35	1.01203	1.30285	0.784249	0.846705	27	1.00332	1.34466	0.713743	1.06008	23	0.926861	1.28162	0.648189	0.728423	259	0.891816	0.95807	0.826274	0.796717	85	0.962427
Phormidium simplicissimum	Specific Growth Rate	0.143	Bacteria	Cyanobacteria	Cyanophyceae	Oscillatoriales	Oscillatoriaceae	Phormidium	Mesophile	PhotosystemII	Non-pathogen		416	0.879793	0.927481	0.837445	0.843849	85	0.962427	1.13913	0.806185	0.846705	82	0.902696	1.04876	0.771579	0.83172	35	1.01203	1.30285	0.784249	0.846705	8	1.03702	1.3817	0.727195	0.773559	23	0.926861	1.28162	0.648189	0.728423	259	0.891816	0.95807	0.826274	0.796717	85	0.962427
Picrophilus oshimae	Specific Growth Rate	0.889	Archaea	Euryarchaeota	Thermoplasmata	Thermoplasmatales	Picrophilaceae	Picrophilus	Thermophile	Fermentation	Non-pathogen		82	0.950374	1.08008	0.827909	0.782624	52	0.778766	0.920159	0.660332	0.727585	2	1.07655	1.25249	0.888934	1.07071	2	1.07655	1.25249	0.888934	1.07071	1	0.888934	0.888934	0.888934	0.888934	1	0.888934	0.888934	0.888934	0.888934	259	0.891816	0.95807	0.826274	0.796717	67	0.888773
Planktothrix agardhii	Specific Growth Rate	1.793	Bacteria	Cyanobacteria	Cyanophyceae	Oscillatoriales	Oscillatoriaceae	Planktothrix	Mesophile	PhotosystemII	Non-pathogen		416	0.879793	0.927481	0.837445	0.843849	85	0.962427	1.13913	0.806185	0.846705	82	0.902696	1.04876	0.771579	0.83172	35	1.01203	1.30285	0.784249	0.846705	8	1.03702	1.3817	0.727195	0.773559	3	1.20597	1.79254	0.556215	1.30998	259	0.891816	0.95807	0.826274	0.796717	85	0.962427
Planktothrix agardhii	Specific Growth Rate	1.31	Bacteria	Cyanobacteria	Cyanophyceae	Oscillatoriales	Oscillatoriaceae	Planktothrix	Mesophile	PhotosystemII	Non-pathogen		416	0.879793	0.927481	0.837445	0.843849	85	0.962427	1.13913	0.806185	0.846705	82	0.902696	1.04876	0.771579	0.83172	35	1.01203	1.30285	0.784249	0.846705	8	1.03702	1.3817	0.727195	0.773559	3	1.20597	1.79254	0.556215	1.30998	259	0.891816	0.95807	0.826274	0.796717	85	0.962427
Planktothrix agardhii	Specific Growth Rate	0.556	Bacteria	Cyanobacteria	Cyanophyceae	Oscillatoriales	Phormidiaceae	Planktothrix	Mesophile	PhotosystemII	Non-pathogen		416	0.879793	0.927481	0.837445	0.843849	85	0.962427	1.13913	0.806185	0.846705	82	0.902696	1.04876	0.771579	0.83172	35	1.01203	1.30285	0.784249	0.846705	27	1.00332	1.34466	0.713743	1.06008	3	1.20597	1.79254	0.556215	1.30998	259	0.891816	0.95807	0.826274	0.796717	85	0.962427
Planococcus halocryophilus	Specific Growth Rate	0.885	Bacteria	Firmicutes	Bacilli	Bacillales	Planococcaceae	Planococcus	Mesophile	Aerobic	Pathogen	Higher Plants	416	0.879793	0.927481	0.837445	0.843849	124	0.912114	0.985478	0.840015	0.865296	70	0.891821	0.97432	0.814362	0.88554	50	0.901787	1.00166	0.809069	0.88554	1	0.885289	0.885289	0.885289	0.885289	1	0.885289	0.885289	0.885289	0.885289	239	0.891882	0.948192	0.840414	0.866963	241	0.832691
Prochlorococcus marinus	Specific Growth Rate	0.521	Bacteria	Cyanobacteria	Cyanophyceae	Synechococcales	Synechococcaceae	Prochlorococcus	Mesophile	PhotosystemII	Non-pathogen		416	0.879793	0.927481	0.837445	0.843849	85	0.962427	1.13913	0.806185	0.846705	82	0.902696	1.04876	0.771579	0.83172	11	0.782918	0.927601	0.645894	0.910301	10	0.84336	0.934825	0.734693	0.906221	7	0.829103	0.94819	0.69893	0.90214	259	0.891816	0.95807	0.826274	0.796717	85	0.962427
Prochlorococcus marinus	Specific Growth Rate	0.944	Bacteria	Cyanobacteria	Cyanophyceae	Synechococcales	Synechococcaceae	Prochlorococcus	Mesophile	PhotosystemII	Non-pathogen		416	0.879793	0.927481	0.837445	0.843849	85	0.962427	1.13913	0.806185	0.846705	82	0.902696	1.04876	0.771579	0.83172	11	0.782918	0.927601	0.645894	0.910301	10	0.84336	0.934825	0.734693	0.906221	7	0.829103	0.94819	0.69893	0.90214	259	0.891816	0.95807	0.826274	0.796717	85	0.962427
Prochlorococcus marinus	Specific Growth Rate	0.979	Bacteria	Cyanobacteria	Cyanophyceae	Synechococcales	Synechococcaceae	Prochlorococcus	Mesophile	PhotosystemII	Non-pathogen		416	0.879793	0.927481	0.837445	0.843849	85	0.962427	1.13913	0.806185	0.846705	82	0.902696	1.04876	0.771579	0.83172	11	0.782918	0.927601	0.645894	0.910301	10	0.84336	0.934825	0.734693	0.906221	7	0.829103	0.94819	0.69893	0.90214	259	0.891816	0.95807	0.826274	0.796717	85	0.962427
Prochlorococcus marinus	Specific Growth Rate	0.772	Bacteria	Cyanobacteria	Cyanophyceae	Synechococcales	Synechococcaceae	Prochlorococcus	Mesophile	PhotosystemII	Non-pathogen		416	0.879793	0.927481	0.837445	0.843849	85	0.962427	1.13913	0.806185	0.846705	82	0.902696	1.04876	0.771579	0.83172	11	0.782918	0.927601	0.645894	0.910301	10	0.84336	0.934825	0.734693	0.906221	7	0.829103	0.94819	0.69893	0.90214	259	0.891816	0.95807	0.826274	0.796717	85	0.962427
Prochlorococcus marinus	Specific Growth Rate	0.731	Bacteria	Cyanobacteria	Cyanophyceae	Synechococcales	Synechococcaceae	Prochlorococcus	Mesophile	PhotosystemII	Non-pathogen		416	0.879793	0.927481	0.837445	0.843849	85	0.962427	1.13913	0.806185	0.846705	82	0.902696	1.04876	0.771579	0.83172	11	0.782918	0.927601	0.645894	0.910301	10	0.84336	0.934825	0.734693	0.906221	7	0.829103	0.94819	0.69893	0.90214	259	0.891816	0.95807	0.826274	0.796717	85	0.962427
Prochlorococcus marinus	Specific Growth Rate	0.902	Bacteria	Cyanobacteria	Cyanophyceae	Synechococcales	Synechococcaceae	Prochlorococcus	Mesophile	PhotosystemII	Non-pathogen		416	0.879793	0.927481	0.837445	0.843849	85	0.962427	1.13913	0.806185	0.846705	82	0.902696	1.04876	0.771579	0.83172	11	0.782918	0.927601	0.645894	0.910301	10	0.84336	0.934825	0.734693	0.906221	7	0.829103	0.94819	0.69893	0.90214	259	0.891816	0.95807	0.826274	0.796717	85	0.962427
Prochlorococcus marinus	Specific Growth Rate	1.017	Bacteria	Cyanobacteria	Cyanophyceae	Synechococcales	Synechococcaceae	Prochlorococcus	Mesophile	PhotosystemII	Non-pathogen		416	0.879793	0.927481	0.837445	0.843849	85	0.962427	1.13913	0.806185	0.846705	82	0.902696	1.04876	0.771579	0.83172	11	0.782918	0.927601	0.645894	0.910301	10	0.84336	0.934825	0.734693	0.906221	7	0.829103	0.94819	0.69893	0.90214	259	0.891816	0.95807	0.826274	0.796717	85	0.962427
Profundimonas piezophila	Specific Growth Rate	0.01	Bacteria	Proteobacteria	Gammaproteobacteria	Oceanospirillales	Oceanospirillaceae	Profundimonas	Mesophile	Aerobic	Non-pathogen		416	0.879793	0.927481	0.837445	0.843849	111	0.739235	0.79817	0.686821	0.676672	84	0.754126	0.812354	0.694804	0.735485	16	0.818562	0.946877	0.666976	0.892715	1	0.010006	0.010006	0.010006	0.010006	1	0.010006	0.010006	0.010006	0.010006	259	0.891816	0.95807	0.826274	0.796717	241	0.832691
Pseudoalteromonas antarctica	Specific Growth Rate	0.532	Bacteria	Proteobacteria	Gammaproteobacteria	Alteromonadales	Pseudoalteromonadaceae	Pseudoalteromonas	Mesophile	Aerobic	Pathogen	Mollusca	416	0.879793	0.927481	0.837445	0.843849	111	0.739235	0.79817	0.686821	0.676672	84	0.754126	0.812354	0.694804	0.735485	17	0.645593	0.748257	0.560894	0.608467	2	0.518995	0.532057	0.506798	0.519427	2	0.518995	0.532057	0.506798	0.519427	239	0.891882	0.948192	0.840414	0.866963	241	0.832691
Pseudoalteromonas haloplanktis	Specific Growth Rate	0.507	Bacteria	Proteobacteria	Gammaproteobacteria	Alteromonadales	Pseudoalteromonadaceae	Pseudoalteromonas	Mesophile	Aerobic	Pathogen	Mollusca	416	0.879793	0.927481	0.837445	0.843849	111	0.739235	0.79817	0.686821	0.676672	84	0.754126	0.812354	0.694804	0.735485	17	0.645593	0.748257	0.560894	0.608467	2	0.518995	0.532057	0.506798	0.519427	2	0.518995	0.532057	0.506798	0.519427	239	0.891882	0.948192	0.840414	0.866963	241	0.832691
Pseudomonas aeruginosa	Specific Growth Rate	0.394	Bacteria	Proteobacteria	Gammaproteobacteria	Pseudomonadales	Pseudomonadaceae	Pseudomonas	Mesophile	Aerobic	Pathogen	Fish	416	0.879793	0.927481	0.837445	0.843849	111	0.739235	0.79817	0.686821	0.676672	84	0.754126	0.812354	0.694804	0.735485	9	0.604702	0.770195	0.491755	0.555969	5	0.540151	0.62823	0.449284	0.555969	5	0.540151	0.630046	0.449381	0.555969	239	0.891882	0.948192	0.840414	0.866963	241	0.832691
Pseudomonas fluorescens	Specific Growth Rate	0.654	Bacteria	Proteobacteria	Gammaproteobacteria	Pseudomonadales	Pseudomonadaceae	Pseudomonas	Mesophile	Aerobic	Pathogen	Fish	416	0.879793	0.927481	0.837445	0.843849	111	0.739235	0.79817	0.686821	0.676672	84	0.754126	0.812354	0.694804	0.735485	9	0.604702	0.770195	0.491755	0.555969	5	0.540151	0.62823	0.449284	0.555969	5	0.540151	0.630046	0.449381	0.555969	239	0.891882	0.948192	0.840414	0.866963	241	0.832691
Pseudomonas fluorescens	Specific Growth Rate	0.556	Bacteria	Proteobacteria	Gammaproteobacteria	Pseudomonadales	Pseudomonadaceae	Pseudomonas	Mesophile	Aerobic	Pathogen	Fish	416	0.879793	0.927481	0.837445	0.843849	111	0.739235	0.79817	0.686821	0.676672	84	0.754126	0.812354	0.694804	0.735485	9	0.604702	0.770195	0.491755	0.555969	5	0.540151	0.62823	0.449284	0.555969	5	0.540151	0.630046	0.449381	0.555969	239	0.891882	0.948192	0.840414	0.866963	241	0.832691
Pseudomonas putida	Specific Growth Rate	0.644	Bacteria	Proteobacteria	Gammaproteobacteria	Pseudomonadales	Pseudomonadaceae	Pseudomonas	Mesophile	Aerobic	Pathogen	Fish	416	0.879793	0.927481	0.837445	0.843849	111	0.739235	0.79817	0.686821	0.676672	84	0.754126	0.812354	0.694804	0.735485	9	0.604702	0.770195	0.491755	0.555969	5	0.540151	0.62823	0.449284	0.555969	5	0.540151	0.630046	0.449381	0.555969	239	0.891882	0.948192	0.840414	0.866963	241	0.832691
Pseudomonas sp. k104	Specific Growth Rate	0.45	Bacteria	Proteobacteria	Gammaproteobacteria	Pseudomonadales	Pseudomonadaceae	Pseudomonas	Mesophile	Aerobic	Pathogen	Fish	416	0.879793	0.927481	0.837445	0.843849	111	0.739235	0.79817	0.686821	0.676672	84	0.754126	0.812354	0.694804	0.735485	9	0.604702	0.770195	0.491755	0.555969	5	0.540151	0.62823	0.449284	0.555969	5	0.540151	0.630046	0.449381	0.555969	239	0.891882	0.948192	0.840414	0.866963	241	0.832691
Pseudothermotoga lettingae	Specific Growth Rate	1.161	Bacteria	Thermotogae	Thermotogae	Thermotogales	Thermotogaceae	Pseudothermotoga	Thermophile	Fermentation	Non-pathogen		416	0.879793	0.927481	0.837445	0.843849	5	0.759347	0.952306	0.64813	0.667963	5	0.759347	0.962707	0.64813	0.667963	5	0.759347	0.95584	0.646379	0.667963	3	0.837997	1.16123	0.667963	0.71022	1	1.16123	1.16123	1.16123	1.16123	259	0.891816	0.95807	0.826274	0.796717	67	0.888773
Pseudoxanthomonas taiwanensis	Specific Growth Rate	0.65	Bacteria	Proteobacteria	Gammaproteobacteria	Xanthomonadales	Xanthomonadaceae	Pseudoxanthomonas	Mesophile	Aerobic	Pathogen	Arthropod	416	0.879793	0.927481	0.837445	0.843849	111	0.739235	0.79817	0.686821	0.676672	84	0.754126	0.812354	0.694804	0.735485	4	0.712328	1.13804	0.448034	0.598019	2	1.00088	1.37481	0.649776	1.01229	1	0.649776	0.649776	0.649776	0.649776	239	0.891882	0.948192	0.840414	0.866963	241	0.832691
Psychrobacter glacincola	Specific Growth Rate	0.571	Bacteria	Proteobacteria	Gammaproteobacteria	Pseudomonadales	Moraxellaceae	Psychrobacter	Mesophile	Aerobic	Pathogen	Higher Plants	416	0.879793	0.927481	0.837445	0.843849	111	0.739235	0.79817	0.686821	0.676672	84	0.754126	0.812354	0.694804	0.735485	9	0.604702	0.770195	0.491755	0.555969	4	0.686357	1.04634	0.491696	0.538983	4	0.686357	1.04634	0.491696	0.538983	239	0.891882	0.948192	0.840414	0.866963	241	0.832691
Psychrobacter glacincola	Specific Growth Rate	0.507	Bacteria	Proteobacteria	Gammaproteobacteria	Pseudomonadales	Moraxellaceae	Psychrobacter	Mesophile	Aerobic	Pathogen	Higher Plants	416	0.879793	0.927481	0.837445	0.843849	111	0.739235	0.79817	0.686821	0.676672	84	0.754126	0.812354	0.694804	0.735485	9	0.604702	0.770195	0.491755	0.555969	4	0.686357	1.04634	0.491696	0.538983	4	0.686357	1.04634	0.491696	0.538983	239	0.891882	0.948192	0.840414	0.866963	241	0.832691
Psychrobacter glacincola	Specific Growth Rate	0.477	Bacteria	Proteobacteria	Gammaproteobacteria	Pseudomonadales	Moraxellaceae	Psychrobacter	Mesophile	Aerobic	Pathogen	Higher Plants	416	0.879793	0.927481	0.837445	0.843849	111	0.739235	0.79817	0.686821	0.676672	84	0.754126	0.812354	0.694804	0.735485	9	0.604702	0.770195	0.491755	0.555969	4	0.686357	1.04634	0.491696	0.538983	4	0.686357	1.04634	0.491696	0.538983	239	0.891882	0.948192	0.840414	0.866963	241	0.832691
Psychrobacter muriicola	Specific Growth Rate	1.244	Bacteria	Proteobacteria	Gammaproteobacteria	Pseudomonadales	Moraxellaceae	Psychrobacter	Mesophile	Aerobic	Pathogen	Higher Plants	416	0.879793	0.927481	0.837445	0.843849	111	0.739235	0.79817	0.686821	0.676672	84	0.754126	0.812354	0.694804	0.735485	9	0.604702	0.770195	0.491755	0.555969	4	0.686357	1.04634	0.491696	0.538983	4	0.686357	1.04634	0.491696	0.538983	239	0.891882	0.948192	0.840414	0.866963	241	0.832691
Psychroflexus torquis	Specific Growth Rate	0.37	Bacteria	Bacteroidetes	Flavobacteriia	Flavobacteriales	Flavobacteriaceae	Psychroflexus	Mesophile	Aerobic	Non-pathogen		416	0.879793	0.927481	0.837445	0.843849	6	0.542574	0.701808	0.410017	0.517764	4	0.596795	0.791034	0.434058	0.571349	4	0.596795	0.791034	0.434058	0.571349	4	0.596795	0.791034	0.434058	0.571349	1	0.370424	0.370424	0.370424	0.370424	259	0.891816	0.95807	0.826274	0.796717	241	0.832691
Pyrobaculum aerophilum	Specific Growth Rate	0.864	Archaea	Crenarchaeota	Thermoprotei	Thermoproteales	Thermoproteaceae	Pyrobaculum	Thermophile	Aerobic	Pathogen	Others	82	0.950374	1.08008	0.827909	0.782624	29	1.3434	1.66818	1.07476	1.14004	29	1.3434	1.68059	1.09947	1.14004	6	1.16894	1.47596	0.790125	1.01296	6	1.16894	1.50359	0.790115	1.01296	5	1.0736	1.48086	0.647691	0.864308	239	0.891882	0.948192	0.840414	0.866963	241	0.832691
Pyrobaculum calidifontis	Specific Growth Rate	1.162	Archaea	Crenarchaeota	Thermoprotei	Thermoproteales	Thermoproteaceae	Pyrobaculum	Thermophile	Aerobic	Pathogen	Others	82	0.950374	1.08008	0.827909	0.782624	29	1.3434	1.66818	1.07476	1.14004	29	1.3434	1.68059	1.09947	1.14004	6	1.16894	1.47596	0.790125	1.01296	6	1.16894	1.50359	0.790115	1.01296	5	1.0736	1.48086	0.647691	0.864308	239	0.891882	0.948192	0.840414	0.866963	241	0.832691
Pyrobaculum islandicum	Specific Growth Rate	0.281	Archaea	Crenarchaeota	Thermoprotei	Thermoproteales	Thermoproteaceae	Pyrobaculum	Thermophile	C19	Pathogen	Others	82	0.950374	1.08008	0.827909	0.782624	29	1.3434	1.66818	1.07476	1.14004	29	1.3434	1.68059	1.09947	1.14004	6	1.16894	1.47596	0.790125	1.01296	6	1.16894	1.50359	0.790115	1.01296	5	1.0736	1.48086	0.647691	0.864308	239	0.891882	0.948192	0.840414	0.866963	27	1.05788
Pyrobaculum oguniense	Specific Growth Rate	1.659	Archaea	Crenarchaeota	Thermoprotei	Thermoproteales	Thermoproteaceae	Pyrobaculum	Thermophile	Aerobic	Pathogen	Others	82	0.950374	1.08008	0.827909	0.782624	29	1.3434	1.66818	1.07476	1.14004	29	1.3434	1.68059	1.09947	1.14004	6	1.16894	1.47596	0.790125	1.01296	6	1.16894	1.50359	0.790115	1.01296	5	1.0736	1.48086	0.647691	0.864308	239	0.891882	0.948192	0.840414	0.866963	241	0.832691
Pyrobaculum organotrophum	Specific Growth Rate	0.395	Archaea	Crenarchaeota	Thermoprotei	Thermoproteales	Thermoproteaceae	Pyrobaculum	Thermophile	C19	Pathogen	Others	82	0.950374	1.08008	0.827909	0.782624	29	1.3434	1.66818	1.07476	1.14004	29	1.3434	1.68059	1.09947	1.14004	6	1.16894	1.47596	0.790125	1.01296	6	1.16894	1.50359	0.790115	1.01296	5	1.0736	1.48086	0.647691	0.864308	239	0.891882	0.948192	0.840414	0.866963	27	1.05788
Pyrococcus abyssi	Specific Growth Rate	0.695	Archaea	Euryarchaeota	Thermococci	Thermococcales	Thermococcaceae	Pyrococcus	Thermophile	C19	Non-pathogen		82	0.950374	1.08008	0.827909	0.782624	52	0.778766	0.920159	0.660332	0.727585	14	0.957794	1.33639	0.696937	0.835138	14	0.957794	1.31432	0.710173	0.835138	14	0.957794	1.30678	0.706735	0.835138	4	0.811576	1.10784	0.684175	0.715908	259	0.891816	0.95807	0.826274	0.796717	27	1.05788
Pyrococcus furiosus	Specific Growth Rate	1.323	Archaea	Euryarchaeota	Thermococci	Thermococcales	Thermococcaceae	Pyrococcus	Thermophile	C19	Non-pathogen		82	0.950374	1.08008	0.827909	0.782624	52	0.778766	0.920159	0.660332	0.727585	14	0.957794	1.33639	0.696937	0.835138	14	0.957794	1.31432	0.710173	0.835138	14	0.957794	1.30678	0.706735	0.835138	4	0.811576	1.10784	0.684175	0.715908	259	0.891816	0.95807	0.826274	0.796717	27	1.05788
Pyrococcus glycovorans	Specific Growth Rate	0.674	Archaea	Euryarchaeota	Thermococci	Thermococcales	Thermococcaceae	Pyrococcus	Thermophile	C19	Non-pathogen		82	0.950374	1.08008	0.827909	0.782624	52	0.778766	0.920159	0.660332	0.727585	14	0.957794	1.33639	0.696937	0.835138	14	0.957794	1.31432	0.710173	0.835138	14	0.957794	1.30678	0.706735	0.835138	4	0.811576	1.10784	0.684175	0.715908	259	0.891816	0.95807	0.826274	0.796717	27	1.05788
Pyrococcus horikoshii	Specific Growth Rate	0.737	Archaea	Euryarchaeota	Thermococci	Thermococcales	Thermococcaceae	Pyrococcus	Thermophile	C19	Non-pathogen		82	0.950374	1.08008	0.827909	0.782624	52	0.778766	0.920159	0.660332	0.727585	14	0.957794	1.33639	0.696937	0.835138	14	0.957794	1.31432	0.710173	0.835138	14	0.957794	1.30678	0.706735	0.835138	4	0.811576	1.10784	0.684175	0.715908	259	0.891816	0.95807	0.826274	0.796717	27	1.05788
Pyrolobus fumarii	Specific Growth Rate	4.13	Archaea	Crenarchaeota	Thermoprotei	Desulfurococcales	Pyrodictiaceae	Pyrolobus	Thermophile	B3	Non-pathogen		82	0.950374	1.08008	0.827909	0.782624	29	1.3434	1.66818	1.07476	1.14004	29	1.3434	1.68059	1.09947	1.14004	10	1.50885	2.36153	0.920103	1.36878	2	2.24351	4.13041	1.08848	2.60945	1	4.13041	4.13041	4.13041	4.13041	259	0.891816	0.95807	0.826274	0.796717	1	4.13041
Ralstonia sp. k8	Specific Growth Rate	1.194	Bacteria	Proteobacteria	Betaproteobacteria	Burkholderiales	Burkholderiaceae	Ralstonia	Mesophile	Aerobic	Pathogen	Higher Plants	416	0.879793	0.927481	0.837445	0.843849	111	0.739235	0.79817	0.686821	0.676672	10	0.704912	1.01054	0.474812	0.62396	9	0.717387	1.03863	0.452273	0.642437	3	1.13782	1.70529	0.546846	1.19401	2	0.848073	1.19401	0.546846	0.870427	239	0.891882	0.948192	0.840414	0.866963	241	0.832691
Ralstonia sp. phs1	Specific Growth Rate	0.547	Bacteria	Proteobacteria	Betaproteobacteria	Burkholderiales	Burkholderiaceae	Ralstonia	Mesophile	Aerobic	Pathogen	Higher Plants	416	0.879793	0.927481	0.837445	0.843849	111	0.739235	0.79817	0.686821	0.676672	10	0.704912	1.01054	0.474812	0.62396	9	0.717387	1.03863	0.452273	0.642437	3	1.13782	1.70529	0.546846	1.19401	2	0.848073	1.19401	0.546846	0.870427	239	0.891882	0.948192	0.840414	0.866963	241	0.832691
Rhodanobacter sp. k27	Specific Growth Rate	0.39	Bacteria	Proteobacteria	Gammaproteobacteria	Xanthomonadales	Rhodanobacteraceae	Rhodanobacter	Mesophile	Aerobic	Non-pathogen		416	0.879793	0.927481	0.837445	0.843849	111	0.739235	0.79817	0.686821	0.676672	84	0.754126	0.812354	0.694804	0.735485	4	0.712328	1.13804	0.448034	0.598019	1	0.389777	0.389777	0.389777	0.389777	1	0.389777	0.389777	0.389777	0.389777	259	0.891816	0.95807	0.826274	0.796717	241	0.832691
Rhodothermus rhodothemus obamensis	Specific Growth Rate	0.348	Bacteria	Bacteroidetes	Bacteriodetes	Incertae sedis	Rhodothermaceae	Rhodothermus	Thermophile	Aerobic	Non-pathogen		416	0.879793	0.927481	0.837445	0.843849	6	0.542574	0.701808	0.410017	0.517764	1	0.348485	0.348485	0.348485	0.348485	1	0.348485	0.348485	0.348485	0.348485	1	0.348485	0.348485	0.348485	0.348485	1	0.348485	0.348485	0.348485	0.348485	259	0.891816	0.95807	0.826274	0.796717	241	0.832691
Rubrobacter radiotolerans	Specific Growth Rate	0.439	Bacteria	Actinobacteria	Rubrobacteria	Rubrobacterales	Rubrobacteraceae	Rubrobacter	Mesophile	Aerobic	Pathogen	Human	416	0.879793	0.927481	0.837445	0.843849	7	0.757953	0.94709	0.53837	0.815256	2	0.639642	0.848777	0.439202	0.64399	2	0.639642	0.848777	0.439202	0.64399	2	0.639642	0.848777	0.439202	0.64399	2	0.639642	0.848777	0.439202	0.64399	239	0.891882	0.948192	0.840414	0.866963	241	0.832691
Rubrobacter xylanophilus	Specific Growth Rate	0.849	Bacteria	Actinobacteria	Rubrobacteria	Rubrobacterales	Rubrobacteraceae	Rubrobacter	Thermophile	Aerobic	Pathogen	Human	416	0.879793	0.927481	0.837445	0.843849	7	0.757953	0.94709	0.53837	0.815256	2	0.639642	0.848777	0.439202	0.64399	2	0.639642	0.848777	0.439202	0.64399	2	0.639642	0.848777	0.439202	0.64399	2	0.639642	0.848777	0.439202	0.64399	239	0.891882	0.948192	0.840414	0.866963	241	0.832691
Ruminiclostridium thermosuccinogenes	Specific Growth Rate	1.084	Bacteria	Firmicutes	Clostridia	Clostridiales	Ruminococcaceae	Ruminiclostridium	Mesophile	Fermentation	Non-pathogen		416	0.879793	0.927481	0.837445	0.843849	124	0.912114	0.985478	0.840015	0.865296	54	0.947027	1.10576	0.817713	0.842531	38	0.998553	1.22282	0.837993	0.849216	1				1.08352	1				1.08352	259	0.891816	0.95807	0.826274	0.796717	67	0.888773
Salmonella enterica	Specific Growth Rate	0.752	Bacteria	Proteobacteria	Gammaproteobacteria	Enterobacteriales	Enterobacteriaceae	Salmonella	Mesophile	Aerobic	Pathogen	Arthropod	416	0.879793	0.927481	0.837445	0.843849	111	0.739235	0.79817	0.686821	0.676672	84	0.754126	0.812354	0.694804	0.735485	35	0.794243	0.872653	0.721468	0.756121	35	0.794243	0.873774	0.724087	0.756121	2	0.606184	0.752377	0.461814	0.607096	239	0.891882	0.948192	0.840414	0.866963	241	0.832691
Salmonella enterica	Specific Growth Rate	0.462	Bacteria	Proteobacteria	Gammaproteobacteria	Enterobacteriales	Enterobacteriaceae	Salmonella	Mesophile	Aerobic	Pathogen	Arthropod	416	0.879793	0.927481	0.837445	0.843849	111	0.739235	0.79817	0.686821	0.676672	84	0.754126	0.812354	0.694804	0.735485	35	0.794243	0.872653	0.721468	0.756121	35	0.794243	0.873774	0.724087	0.756121	2	0.606184	0.752377	0.461814	0.607096	239	0.891882	0.948192	0.840414	0.866963	241	0.832691
Serratia marcescens	Specific Growth Rate	0.585	Bacteria	Proteobacteria	Gammaproteobacteria	Enterobacteriales	Enterobacteriaceae	Serratia	Mesophile	Aerobic	Pathogen	Higher Plants	416	0.879793	0.927481	0.837445	0.843849	111	0.739235	0.79817	0.686821	0.676672	84	0.754126	0.812354	0.694804	0.735485	35	0.794243	0.872653	0.721468	0.756121	35	0.794243	0.873774	0.724087	0.756121	1	0.585151	0.585151	0.585151	0.585151	239	0.891882	0.948192	0.840414	0.866963	241	0.832691
Shewanella gelidimarina	Specific Growth Rate	0.666	Bacteria	Proteobacteria	Gammaproteobacteria	Alteromonadales	Shewanellaceae	Shewanella	Mesophile	Aerobic	Pathogen	Porifera	416	0.879793	0.927481	0.837445	0.843849	111	0.739235	0.79817	0.686821	0.676672	84	0.754126	0.812354	0.694804	0.735485	17	0.645593	0.748257	0.560894	0.608467	5	0.579548	0.652529	0.506572	0.608467	5	0.579548	0.652529	0.506798	0.608467	239	0.891882	0.948192	0.840414	0.866963	241	0.832691
Shewanella gelidimarina	Specific Growth Rate	0.481	Bacteria	Proteobacteria	Gammaproteobacteria	Alteromonadales	Shewanellaceae	Shewanella	Mesophile	Aerobic	Pathogen	Porifera	416	0.879793	0.927481	0.837445	0.843849	111	0.739235	0.79817	0.686821	0.676672	84	0.754126	0.812354	0.694804	0.735485	17	0.645593	0.748257	0.560894	0.608467	5	0.579548	0.652529	0.506572	0.608467	5	0.579548	0.652529	0.506798	0.608467	239	0.891882	0.948192	0.840414	0.866963	241	0.832691
Shewanella gelidimarina	Specific Growth Rate	0.608	Bacteria	Proteobacteria	Gammaproteobacteria	Alteromonadales	Shewanellaceae	Shewanella	Mesophile	Aerobic	Pathogen	Porifera	416	0.879793	0.927481	0.837445	0.843849	111	0.739235	0.79817	0.686821	0.676672	84	0.754126	0.812354	0.694804	0.735485	17	0.645593	0.748257	0.560894	0.608467	5	0.579548	0.652529	0.506572	0.608467	5	0.579548	0.652529	0.506798	0.608467	239	0.891882	0.948192	0.840414	0.866963	241	0.832691
Shewanella gelidimarina	Specific Growth Rate	0.661	Bacteria	Proteobacteria	Gammaproteobacteria	Alteromonadales	Shewanellaceae	Shewanella	Mesophile	Aerobic	Pathogen	Porifera	416	0.879793	0.927481	0.837445	0.843849	111	0.739235	0.79817	0.686821	0.676672	84	0.754126	0.812354	0.694804	0.735485	17	0.645593	0.748257	0.560894	0.608467	5	0.579548	0.652529	0.506572	0.608467	5	0.579548	0.652529	0.506798	0.608467	239	0.891882	0.948192	0.840414	0.866963	241	0.832691
Shewanella gelidimarina	Specific Growth Rate	0.483	Bacteria	Proteobacteria	Gammaproteobacteria	Alteromonadales	Shewanellaceae	Shewanella	Mesophile	Aerobic	Pathogen	Porifera	416	0.879793	0.927481	0.837445	0.843849	111	0.739235	0.79817	0.686821	0.676672	84	0.754126	0.812354	0.694804	0.735485	17	0.645593	0.748257	0.560894	0.608467	5	0.579548	0.652529	0.506572	0.608467	5	0.579548	0.652529	0.506798	0.608467	239	0.891882	0.948192	0.840414	0.866963	241	0.832691
Sphaerospermopsis aphanizomenoides	Specific Growth Rate	0.371	Bacteria	Cyanobacteria	Cyanophyceae	Nostocales	Nostocaceae	Sphaerospermopsis	Mesophile	PhotosystemII	Non-pathogen		416	0.879793	0.927481	0.837445	0.843849	85	0.962427	1.13913	0.806185	0.846705	82	0.902696	1.04876	0.771579	0.83172	23	0.773474	1.12503	0.521651	0.469109	23	0.773474	1.13652	0.516027	0.469109	1	0.370613	0.370613	0.370613	0.370613	259	0.891816	0.95807	0.826274	0.796717	85	0.962427
Sphingobacterium sp. k112	Specific Growth Rate	0.526	Bacteria	Bacteroidetes	Sphingobacteriia	Sphingobacteriales	Sphingobacteriaceae	Sphingobacterium	Mesophile	Aerobic	Pathogen	Higher Plants	416	0.879793	0.927481	0.837445	0.843849	6	0.542574	0.701808	0.410017	0.517764	1	0.526371	0.526371	0.526371	0.526371	1	0.526371	0.526371	0.526371	0.526371	1	0.526371	0.526371	0.526371	0.526371	1	0.526371	0.526371	0.526371	0.526371	239	0.891882	0.948192	0.840414	0.866963	241	0.832691
Sphingomonas sp. k101	Specific Growth Rate	0.323	Bacteria	Proteobacteria	Alphaproteobacteria	Sphingomonadales	Sphingomonadaceae	Sphingomonas	Mesophile	Aerobic	Pathogen	Fungi	416	0.879793	0.927481	0.837445	0.843849	111	0.739235	0.79817	0.686821	0.676672	6	0.555875	0.785	0.385777	0.516381	4	0.424593	0.571002	0.331668	0.371798	4	0.424593	0.571158	0.338915	0.371798	4	0.424593	0.571002	0.331668	0.371798	239	0.891882	0.948192	0.840414	0.866963	241	0.832691
Sphingomonas sp. k6	Specific Growth Rate	0.647	Bacteria	Proteobacteria	Alphaproteobacteria	Sphingomonadales	Sphingomonadaceae	Sphingomonas	Mesophile	Aerobic	Pathogen	Fungi	416	0.879793	0.927481	0.837445	0.843849	111	0.739235	0.79817	0.686821	0.676672	6	0.555875	0.785	0.385777	0.516381	4	0.424593	0.571002	0.331668	0.371798	4	0.424593	0.571158	0.338915	0.371798	4	0.424593	0.571002	0.331668	0.371798	239	0.891882	0.948192	0.840414	0.866963	241	0.832691
Sphingomonas sp. k74	Specific Growth Rate	0.358	Bacteria	Proteobacteria	Alphaproteobacteria	Sphingomonadales	Sphingomonadaceae	Sphingomonas	Mesophile	Aerobic	Pathogen	Fungi	416	0.879793	0.927481	0.837445	0.843849	111	0.739235	0.79817	0.686821	0.676672	6	0.555875	0.785	0.385777	0.516381	4	0.424593	0.571002	0.331668	0.371798	4	0.424593	0.571158	0.338915	0.371798	4	0.424593	0.571002	0.331668	0.371798	239	0.891882	0.948192	0.840414	0.866963	241	0.832691
Sphingomonas sp. mt1	Specific Growth Rate	0.386	Bacteria	Proteobacteria	Alphaproteobacteria	Sphingomonadales	Sphingomonadaceae	Sphingomonas	Mesophile	Aerobic	Pathogen	Fungi	416	0.879793	0.927481	0.837445	0.843849	111	0.739235	0.79817	0.686821	0.676672	6	0.555875	0.785	0.385777	0.516381	4	0.424593	0.571002	0.331668	0.371798	4	0.424593	0.571158	0.338915	0.371798	4	0.424593	0.571002	0.331668	0.371798	239	0.891882	0.948192	0.840414	0.866963	241	0.832691
Spiroplasma 277f	Specific Growth Rate	1.117	Bacteria	Tenericutes	Mollicutes	Entomoplasmatales	Spiroplasmataceae	Spiroplasma	Mesophile	Aerobic	Pathogen	Higher Plants	416	0.879793	0.927481	0.837445	0.843849	54	1.16801	1.29845	1.05836	1.07426	54	1.16801	1.29522	1.06524	1.07426	54	1.16801	1.29624	1.05971	1.07426	54	1.16801	1.29609	1.05761	1.07426	54	1.16801	1.29428	1.05535	1.07426	239	0.891882	0.948192	0.840414	0.866963	241	0.832691
Spiroplasma apis	Specific Growth Rate	1.008	Bacteria	Tenericutes	Mollicutes	Entomoplasmatales	Spiroplasmataceae	Spiroplasma	Mesophile	Aerobic	Pathogen	Higher Plants	416	0.879793	0.927481	0.837445	0.843849	54	1.16801	1.29845	1.05836	1.07426	54	1.16801	1.29522	1.06524	1.07426	54	1.16801	1.29624	1.05971	1.07426	54	1.16801	1.29609	1.05761	1.07426	54	1.16801	1.29428	1.05535	1.07426	239	0.891882	0.948192	0.840414	0.866963	241	0.832691
Spiroplasma apis	Specific Growth Rate	1.797	Bacteria	Tenericutes	Mollicutes	Entomoplasmatales	Spiroplasmataceae	Spiroplasma	Mesophile	Aerobic	Pathogen	Higher Plants	416	0.879793	0.927481	0.837445	0.843849	54	1.16801	1.29845	1.05836	1.07426	54	1.16801	1.29522	1.06524	1.07426	54	1.16801	1.29624	1.05971	1.07426	54	1.16801	1.29609	1.05761	1.07426	54	1.16801	1.29428	1.05535	1.07426	239	0.891882	0.948192	0.840414	0.866963	241	0.832691
Spiroplasma apis	Specific Growth Rate	1.134	Bacteria	Tenericutes	Mollicutes	Entomoplasmatales	Spiroplasmataceae	Spiroplasma	Mesophile	Aerobic	Pathogen	Higher Plants	416	0.879793	0.927481	0.837445	0.843849	54	1.16801	1.29845	1.05836	1.07426	54	1.16801	1.29522	1.06524	1.07426	54	1.16801	1.29624	1.05971	1.07426	54	1.16801	1.29609	1.05761	1.07426	54	1.16801	1.29428	1.05535	1.07426	239	0.891882	0.948192	0.840414	0.866963	241	0.832691
Spiroplasma apis	Specific Growth Rate	0.742	Bacteria	Tenericutes	Mollicutes	Entomoplasmatales	Spiroplasmataceae	Spiroplasma	Mesophile	Aerobic	Pathogen	Higher Plants	416	0.879793	0.927481	0.837445	0.843849	54	1.16801	1.29845	1.05836	1.07426	54	1.16801	1.29522	1.06524	1.07426	54	1.16801	1.29624	1.05971	1.07426	54	1.16801	1.29609	1.05761	1.07426	54	1.16801	1.29428	1.05535	1.07426	239	0.891882	0.948192	0.840414	0.866963	241	0.832691
Spiroplasma apis	Specific Growth Rate	0.965	Bacteria	Tenericutes	Mollicutes	Entomoplasmatales	Spiroplasmataceae	Spiroplasma	Mesophile	Aerobic	Pathogen	Higher Plants	416	0.879793	0.927481	0.837445	0.843849	54	1.16801	1.29845	1.05836	1.07426	54	1.16801	1.29522	1.06524	1.07426	54	1.16801	1.29624	1.05971	1.07426	54	1.16801	1.29609	1.05761	1.07426	54	1.16801	1.29428	1.05535	1.07426	239	0.891882	0.948192	0.840414	0.866963	241	0.832691
Spiroplasma bius-1	Specific Growth Rate	1.013	Bacteria	Tenericutes	Mollicutes	Entomoplasmatales	Spiroplasmataceae	Spiroplasma	Mesophile	Aerobic	Pathogen	Higher Plants	416	0.879793	0.927481	0.837445	0.843849	54	1.16801	1.29845	1.05836	1.07426	54	1.16801	1.29522	1.06524	1.07426	54	1.16801	1.29624	1.05971	1.07426	54	1.16801	1.29609	1.05761	1.07426	54	1.16801	1.29428	1.05535	1.07426	239	0.891882	0.948192	0.840414	0.866963	241	0.832691
Spiroplasma cantharicola	Specific Growth Rate	1.065	Bacteria	Tenericutes	Mollicutes	Entomoplasmatales	Spiroplasmataceae	Spiroplasma	Mesophile	Aerobic	Pathogen	Higher Plants	416	0.879793	0.927481	0.837445	0.843849	54	1.16801	1.29845	1.05836	1.07426	54	1.16801	1.29522	1.06524	1.07426	54	1.16801	1.29624	1.05971	1.07426	54	1.16801	1.29609	1.05761	1.07426	54	1.16801	1.29428	1.05535	1.07426	239	0.891882	0.948192	0.840414	0.866963	241	0.832691
Spiroplasma cantharicola	Specific Growth Rate	0.824	Bacteria	Tenericutes	Mollicutes	Entomoplasmatales	Spiroplasmataceae	Spiroplasma	Mesophile	Aerobic	Pathogen	Higher Plants	416	0.879793	0.927481	0.837445	0.843849	54	1.16801	1.29845	1.05836	1.07426	54	1.16801	1.29522	1.06524	1.07426	54	1.16801	1.29624	1.05971	1.07426	54	1.16801	1.29609	1.05761	1.07426	54	1.16801	1.29428	1.05535	1.07426	239	0.891882	0.948192	0.840414	0.866963	241	0.832691
Spiroplasma cantharicola	Specific Growth Rate	1.276	Bacteria	Tenericutes	Mollicutes	Entomoplasmatales	Spiroplasmataceae	Spiroplasma	Mesophile	Aerobic	Pathogen	Higher Plants	416	0.879793	0.927481	0.837445	0.843849	54	1.16801	1.29845	1.05836	1.07426	54	1.16801	1.29522	1.06524	1.07426	54	1.16801	1.29624	1.05971	1.07426	54	1.16801	1.29609	1.05761	1.07426	54	1.16801	1.29428	1.05535	1.07426	239	0.891882	0.948192	0.840414	0.866963	241	0.832691
Spiroplasma cantharicola	Specific Growth Rate	1.816	Bacteria	Tenericutes	Mollicutes	Entomoplasmatales	Spiroplasmataceae	Spiroplasma	Mesophile	Aerobic	Pathogen	Higher Plants	416	0.879793	0.927481	0.837445	0.843849	54	1.16801	1.29845	1.05836	1.07426	54	1.16801	1.29522	1.06524	1.07426	54	1.16801	1.29624	1.05971	1.07426	54	1.16801	1.29609	1.05761	1.07426	54	1.16801	1.29428	1.05535	1.07426	239	0.891882	0.948192	0.840414	0.866963	241	0.832691
Spiroplasma chinense	Specific Growth Rate	0.794	Bacteria	Tenericutes	Mollicutes	Entomoplasmatales	Spiroplasmataceae	Spiroplasma	Mesophile	Aerobic	Pathogen	Higher Plants	416	0.879793	0.927481	0.837445	0.843849	54	1.16801	1.29845	1.05836	1.07426	54	1.16801	1.29522	1.06524	1.07426	54	1.16801	1.29624	1.05971	1.07426	54	1.16801	1.29609	1.05761	1.07426	54	1.16801	1.29428	1.05535	1.07426	239	0.891882	0.948192	0.840414	0.866963	241	0.832691
Spiroplasma citri	Specific Growth Rate	2.181	Bacteria	Tenericutes	Mollicutes	Entomoplasmatales	Spiroplasmataceae	Spiroplasma	Mesophile	Aerobic	Pathogen	Higher Plants	416	0.879793	0.927481	0.837445	0.843849	54	1.16801	1.29845	1.05836	1.07426	54	1.16801	1.29522	1.06524	1.07426	54	1.16801	1.29624	1.05971	1.07426	54	1.16801	1.29609	1.05761	1.07426	54	1.16801	1.29428	1.05535	1.07426	239	0.891882	0.948192	0.840414	0.866963	241	0.832691
Spiroplasma citri	Specific Growth Rate	1.193	Bacteria	Tenericutes	Mollicutes	Entomoplasmatales	Spiroplasmataceae	Spiroplasma	Mesophile	Aerobic	Pathogen	Higher Plants	416	0.879793	0.927481	0.837445	0.843849	54	1.16801	1.29845	1.05836	1.07426	54	1.16801	1.29522	1.06524	1.07426	54	1.16801	1.29624	1.05971	1.07426	54	1.16801	1.29609	1.05761	1.07426	54	1.16801	1.29428	1.05535	1.07426	239	0.891882	0.948192	0.840414	0.866963	241	0.832691
Spiroplasma citri	Specific Growth Rate	2.192	Bacteria	Tenericutes	Mollicutes	Entomoplasmatales	Spiroplasmataceae	Spiroplasma	Mesophile	Aerobic	Pathogen	Higher Plants	416	0.879793	0.927481	0.837445	0.843849	54	1.16801	1.29845	1.05836	1.07426	54	1.16801	1.29522	1.06524	1.07426	54	1.16801	1.29624	1.05971	1.07426	54	1.16801	1.29609	1.05761	1.07426	54	1.16801	1.29428	1.05535	1.07426	239	0.891882	0.948192	0.840414	0.866963	241	0.832691
Spiroplasma citri	Specific Growth Rate	2.033	Bacteria	Tenericutes	Mollicutes	Entomoplasmatales	Spiroplasmataceae	Spiroplasma	Mesophile	Aerobic	Pathogen	Higher Plants	416	0.879793	0.927481	0.837445	0.843849	54	1.16801	1.29845	1.05836	1.07426	54	1.16801	1.29522	1.06524	1.07426	54	1.16801	1.29624	1.05971	1.07426	54	1.16801	1.29609	1.05761	1.07426	54	1.16801	1.29428	1.05535	1.07426	239	0.891882	0.948192	0.840414	0.866963	241	0.832691
Spiroplasma citri	Specific Growth Rate	2.212	Bacteria	Tenericutes	Mollicutes	Entomoplasmatales	Spiroplasmataceae	Spiroplasma	Mesophile	Aerobic	Pathogen	Higher Plants	416	0.879793	0.927481	0.837445	0.843849	54	1.16801	1.29845	1.05836	1.07426	54	1.16801	1.29522	1.06524	1.07426	54	1.16801	1.29624	1.05971	1.07426	54	1.16801	1.29609	1.05761	1.07426	54	1.16801	1.29428	1.05535	1.07426	239	0.891882	0.948192	0.840414	0.866963	241	0.832691
Spiroplasma citri	Specific Growth Rate	0.701	Bacteria	Tenericutes	Mollicutes	Entomoplasmatales	Spiroplasmataceae	Spiroplasma	Mesophile	Aerobic	Pathogen	Higher Plants	416	0.879793	0.927481	0.837445	0.843849	54	1.16801	1.29845	1.05836	1.07426	54	1.16801	1.29522	1.06524	1.07426	54	1.16801	1.29624	1.05971	1.07426	54	1.16801	1.29609	1.05761	1.07426	54	1.16801	1.29428	1.05535	1.07426	239	0.891882	0.948192	0.840414	0.866963	241	0.832691
Spiroplasma citri	Specific Growth Rate	1.986	Bacteria	Tenericutes	Mollicutes	Entomoplasmatales	Spiroplasmataceae	Spiroplasma	Mesophile	Aerobic	Pathogen	Higher Plants	416	0.879793	0.927481	0.837445	0.843849	54	1.16801	1.29845	1.05836	1.07426	54	1.16801	1.29522	1.06524	1.07426	54	1.16801	1.29624	1.05971	1.07426	54	1.16801	1.29609	1.05761	1.07426	54	1.16801	1.29428	1.05535	1.07426	239	0.891882	0.948192	0.840414	0.866963	241	0.832691
Spiroplasma clarkii	Specific Growth Rate	0.868	Bacteria	Tenericutes	Mollicutes	Entomoplasmatales	Spiroplasmataceae	Spiroplasma	Mesophile	Aerobic	Pathogen	Higher Plants	416	0.879793	0.927481	0.837445	0.843849	54	1.16801	1.29845	1.05836	1.07426	54	1.16801	1.29522	1.06524	1.07426	54	1.16801	1.29624	1.05971	1.07426	54	1.16801	1.29609	1.05761	1.07426	54	1.16801	1.29428	1.05535	1.07426	239	0.891882	0.948192	0.840414	0.866963	241	0.832691
Spiroplasma culicicola	Specific Growth Rate	0.937	Bacteria	Tenericutes	Mollicutes	Entomoplasmatales	Spiroplasmataceae	Spiroplasma	Mesophile	Aerobic	Pathogen	Higher Plants	416	0.879793	0.927481	0.837445	0.843849	54	1.16801	1.29845	1.05836	1.07426	54	1.16801	1.29522	1.06524	1.07426	54	1.16801	1.29624	1.05971	1.07426	54	1.16801	1.29609	1.05761	1.07426	54	1.16801	1.29428	1.05535	1.07426	239	0.891882	0.948192	0.840414	0.866963	241	0.832691
Spiroplasma culicicola	Specific Growth Rate	1.107	Bacteria	Tenericutes	Mollicutes	Entomoplasmatales	Spiroplasmataceae	Spiroplasma	Mesophile	Aerobic	Pathogen	Higher Plants	416	0.879793	0.927481	0.837445	0.843849	54	1.16801	1.29845	1.05836	1.07426	54	1.16801	1.29522	1.06524	1.07426	54	1.16801	1.29624	1.05971	1.07426	54	1.16801	1.29609	1.05761	1.07426	54	1.16801	1.29428	1.05535	1.07426	239	0.891882	0.948192	0.840414	0.866963	241	0.832691
Spiroplasma df-1	Specific Growth Rate	1.515	Bacteria	Tenericutes	Mollicutes	Entomoplasmatales	Spiroplasmataceae	Spiroplasma	Mesophile	Aerobic	Pathogen	Higher Plants	416	0.879793	0.927481	0.837445	0.843849	54	1.16801	1.29845	1.05836	1.07426	54	1.16801	1.29522	1.06524	1.07426	54	1.16801	1.29624	1.05971	1.07426	54	1.16801	1.29609	1.05761	1.07426	54	1.16801	1.29428	1.05535	1.07426	239	0.891882	0.948192	0.840414	0.866963	241	0.832691
Spiroplasma diminutum	Specific Growth Rate	0.922	Bacteria	Tenericutes	Mollicutes	Entomoplasmatales	Spiroplasmataceae	Spiroplasma	Mesophile	Aerobic	Pathogen	Higher Plants	416	0.879793	0.927481	0.837445	0.843849	54	1.16801	1.29845	1.05836	1.07426	54	1.16801	1.29522	1.06524	1.07426	54	1.16801	1.29624	1.05971	1.07426	54	1.16801	1.29609	1.05761	1.07426	54	1.16801	1.29428	1.05535	1.07426	239	0.891882	0.948192	0.840414	0.866963	241	0.832691
Spiroplasma du-1	Specific Growth Rate	0.994	Bacteria	Tenericutes	Mollicutes	Entomoplasmatales	Spiroplasmataceae	Spiroplasma	Mesophile	Aerobic	Pathogen	Higher Plants	416	0.879793	0.927481	0.837445	0.843849	54	1.16801	1.29845	1.05836	1.07426	54	1.16801	1.29522	1.06524	1.07426	54	1.16801	1.29624	1.05971	1.07426	54	1.16801	1.29609	1.05761	1.07426	54	1.16801	1.29428	1.05535	1.07426	239	0.891882	0.948192	0.840414	0.866963	241	0.832691
Spiroplasma ea-1	Specific Growth Rate	1.473	Bacteria	Tenericutes	Mollicutes	Entomoplasmatales	Spiroplasmataceae	Spiroplasma	Mesophile	Aerobic	Pathogen	Higher Plants	416	0.879793	0.927481	0.837445	0.843849	54	1.16801	1.29845	1.05836	1.07426	54	1.16801	1.29522	1.06524	1.07426	54	1.16801	1.29624	1.05971	1.07426	54	1.16801	1.29609	1.05761	1.07426	54	1.16801	1.29428	1.05535	1.07426	239	0.891882	0.948192	0.840414	0.866963	241	0.832691
Spiroplasma ec-1	Specific Growth Rate	0.884	Bacteria	Tenericutes	Mollicutes	Entomoplasmatales	Spiroplasmataceae	Spiroplasma	Mesophile	Aerobic	Pathogen	Higher Plants	416	0.879793	0.927481	0.837445	0.843849	54	1.16801	1.29845	1.05836	1.07426	54	1.16801	1.29522	1.06524	1.07426	54	1.16801	1.29624	1.05971	1.07426	54	1.16801	1.29609	1.05761	1.07426	54	1.16801	1.29428	1.05535	1.07426	239	0.891882	0.948192	0.840414	0.866963	241	0.832691
Spiroplasma floricola	Specific Growth Rate	0.879	Bacteria	Tenericutes	Mollicutes	Entomoplasmatales	Spiroplasmataceae	Spiroplasma	Mesophile	Aerobic	Pathogen	Higher Plants	416	0.879793	0.927481	0.837445	0.843849	54	1.16801	1.29845	1.05836	1.07426	54	1.16801	1.29522	1.06524	1.07426	54	1.16801	1.29624	1.05971	1.07426	54	1.16801	1.29609	1.05761	1.07426	54	1.16801	1.29428	1.05535	1.07426	239	0.891882	0.948192	0.840414	0.866963	241	0.832691
Spiroplasma floricola	Specific Growth Rate	0.923	Bacteria	Tenericutes	Mollicutes	Entomoplasmatales	Spiroplasmataceae	Spiroplasma	Mesophile	Aerobic	Pathogen	Higher Plants	416	0.879793	0.927481	0.837445	0.843849	54	1.16801	1.29845	1.05836	1.07426	54	1.16801	1.29522	1.06524	1.07426	54	1.16801	1.29624	1.05971	1.07426	54	1.16801	1.29609	1.05761	1.07426	54	1.16801	1.29428	1.05535	1.07426	239	0.891882	0.948192	0.840414	0.866963	241	0.832691
Spiroplasma floricola	Specific Growth Rate	0.95	Bacteria	Tenericutes	Mollicutes	Entomoplasmatales	Spiroplasmataceae	Spiroplasma	Mesophile	Aerobic	Pathogen	Higher Plants	416	0.879793	0.927481	0.837445	0.843849	54	1.16801	1.29845	1.05836	1.07426	54	1.16801	1.29522	1.06524	1.07426	54	1.16801	1.29624	1.05971	1.07426	54	1.16801	1.29609	1.05761	1.07426	54	1.16801	1.29428	1.05535	1.07426	239	0.891882	0.948192	0.840414	0.866963	241	0.832691
Spiroplasma hyos-1	Specific Growth Rate	1.077	Bacteria	Tenericutes	Mollicutes	Entomoplasmatales	Spiroplasmataceae	Spiroplasma	Mesophile	Aerobic	Pathogen	Higher Plants	416	0.879793	0.927481	0.837445	0.843849	54	1.16801	1.29845	1.05836	1.07426	54	1.16801	1.29522	1.06524	1.07426	54	1.16801	1.29624	1.05971	1.07426	54	1.16801	1.29609	1.05761	1.07426	54	1.16801	1.29428	1.05535	1.07426	239	0.891882	0.948192	0.840414	0.866963	241	0.832691
Spiroplasma i-25	Specific Growth Rate	1.072	Bacteria	Tenericutes	Mollicutes	Entomoplasmatales	Spiroplasmataceae	Spiroplasma	Mesophile	Aerobic	Pathogen	Higher Plants	416	0.879793	0.927481	0.837445	0.843849	54	1.16801	1.29845	1.05836	1.07426	54	1.16801	1.29522	1.06524	1.07426	54	1.16801	1.29624	1.05971	1.07426	54	1.16801	1.29609	1.05761	1.07426	54	1.16801	1.29428	1.05535	1.07426	239	0.891882	0.948192	0.840414	0.866963	241	0.832691
Spiroplasma ld-1	Specific Growth Rate	1.061	Bacteria	Tenericutes	Mollicutes	Entomoplasmatales	Spiroplasmataceae	Spiroplasma	Mesophile	Aerobic	Pathogen	Higher Plants	416	0.879793	0.927481	0.837445	0.843849	54	1.16801	1.29845	1.05836	1.07426	54	1.16801	1.29522	1.06524	1.07426	54	1.16801	1.29624	1.05971	1.07426	54	1.16801	1.29609	1.05761	1.07426	54	1.16801	1.29428	1.05535	1.07426	239	0.891882	0.948192	0.840414	0.866963	241	0.832691
Spiroplasma ld-1	Specific Growth Rate	2.936	Bacteria	Tenericutes	Mollicutes	Entomoplasmatales	Spiroplasmataceae	Spiroplasma	Mesophile	Aerobic	Pathogen	Higher Plants	416	0.879793	0.927481	0.837445	0.843849	54	1.16801	1.29845	1.05836	1.07426	54	1.16801	1.29522	1.06524	1.07426	54	1.16801	1.29624	1.05971	1.07426	54	1.16801	1.29609	1.05761	1.07426	54	1.16801	1.29428	1.05535	1.07426	239	0.891882	0.948192	0.840414	0.866963	241	0.832691
Spiroplasma meliferum	Specific Growth Rate	1.242	Bacteria	Tenericutes	Mollicutes	Entomoplasmatales	Spiroplasmataceae	Spiroplasma	Mesophile	Aerobic	Pathogen	Higher Plants	416	0.879793	0.927481	0.837445	0.843849	54	1.16801	1.29845	1.05836	1.07426	54	1.16801	1.29522	1.06524	1.07426	54	1.16801	1.29624	1.05971	1.07426	54	1.16801	1.29609	1.05761	1.07426	54	1.16801	1.29428	1.05535	1.07426	239	0.891882	0.948192	0.840414	0.866963	241	0.832691
Spiroplasma mirum	Specific Growth Rate	2.213	Bacteria	Tenericutes	Mollicutes	Entomoplasmatales	Spiroplasmataceae	Spiroplasma	Mesophile	Aerobic	Pathogen	Higher Plants	416	0.879793	0.927481	0.837445	0.843849	54	1.16801	1.29845	1.05836	1.07426	54	1.16801	1.29522	1.06524	1.07426	54	1.16801	1.29624	1.05971	1.07426	54	1.16801	1.29609	1.05761	1.07426	54	1.16801	1.29428	1.05535	1.07426	239	0.891882	0.948192	0.840414	0.866963	241	0.832691
Spiroplasma monobiae	Specific Growth Rate	0.859	Bacteria	Tenericutes	Mollicutes	Entomoplasmatales	Spiroplasmataceae	Spiroplasma	Mesophile	Aerobic	Pathogen	Higher Plants	416	0.879793	0.927481	0.837445	0.843849	54	1.16801	1.29845	1.05836	1.07426	54	1.16801	1.29522	1.06524	1.07426	54	1.16801	1.29624	1.05971	1.07426	54	1.16801	1.29609	1.05761	1.07426	54	1.16801	1.29428	1.05535	1.07426	239	0.891882	0.948192	0.840414	0.866963	241	0.832691
Spiroplasma n525	Specific Growth Rate	1.302	Bacteria	Tenericutes	Mollicutes	Entomoplasmatales	Spiroplasmataceae	Spiroplasma	Mesophile	Aerobic	Pathogen	Higher Plants	416	0.879793	0.927481	0.837445	0.843849	54	1.16801	1.29845	1.05836	1.07426	54	1.16801	1.29522	1.06524	1.07426	54	1.16801	1.29624	1.05971	1.07426	54	1.16801	1.29609	1.05761	1.07426	54	1.16801	1.29428	1.05535	1.07426	239	0.891882	0.948192	0.840414	0.866963	241	0.832691
Spiroplasma pals-1	Specific Growth Rate	1.173	Bacteria	Tenericutes	Mollicutes	Entomoplasmatales	Spiroplasmataceae	Spiroplasma	Mesophile	Aerobic	Pathogen	Higher Plants	416	0.879793	0.927481	0.837445	0.843849	54	1.16801	1.29845	1.05836	1.07426	54	1.16801	1.29522	1.06524	1.07426	54	1.16801	1.29624	1.05971	1.07426	54	1.16801	1.29609	1.05761	1.07426	54	1.16801	1.29428	1.05535	1.07426	239	0.891882	0.948192	0.840414	0.866963	241	0.832691
Spiroplasma plhs-1	Specific Growth Rate	0.999	Bacteria	Tenericutes	Mollicutes	Entomoplasmatales	Spiroplasmataceae	Spiroplasma	Mesophile	Aerobic	Pathogen	Higher Plants	416	0.879793	0.927481	0.837445	0.843849	54	1.16801	1.29845	1.05836	1.07426	54	1.16801	1.29522	1.06524	1.07426	54	1.16801	1.29624	1.05971	1.07426	54	1.16801	1.29609	1.05761	1.07426	54	1.16801	1.29428	1.05535	1.07426	239	0.891882	0.948192	0.840414	0.866963	241	0.832691
Spiroplasma pup-1	Specific Growth Rate	1.512	Bacteria	Tenericutes	Mollicutes	Entomoplasmatales	Spiroplasmataceae	Spiroplasma	Mesophile	Aerobic	Pathogen	Higher Plants	416	0.879793	0.927481	0.837445	0.843849	54	1.16801	1.29845	1.05836	1.07426	54	1.16801	1.29522	1.06524	1.07426	54	1.16801	1.29624	1.05971	1.07426	54	1.16801	1.29609	1.05761	1.07426	54	1.16801	1.29428	1.05535	1.07426	239	0.891882	0.948192	0.840414	0.866963	241	0.832691
Spiroplasma sabaudiense	Specific Growth Rate	0.937	Bacteria	Tenericutes	Mollicutes	Entomoplasmatales	Spiroplasmataceae	Spiroplasma	Mesophile	Aerobic	Pathogen	Higher Plants	416	0.879793	0.927481	0.837445	0.843849	54	1.16801	1.29845	1.05836	1.07426	54	1.16801	1.29522	1.06524	1.07426	54	1.16801	1.29624	1.05971	1.07426	54	1.16801	1.29609	1.05761	1.07426	54	1.16801	1.29428	1.05535	1.07426	239	0.891882	0.948192	0.840414	0.866963	241	0.832691
Spiroplasma taas-1	Specific Growth Rate	1.377	Bacteria	Tenericutes	Mollicutes	Entomoplasmatales	Spiroplasmataceae	Spiroplasma	Mesophile	Aerobic	Pathogen	Higher Plants	416	0.879793	0.927481	0.837445	0.843849	54	1.16801	1.29845	1.05836	1.07426	54	1.16801	1.29522	1.06524	1.07426	54	1.16801	1.29624	1.05971	1.07426	54	1.16801	1.29609	1.05761	1.07426	54	1.16801	1.29428	1.05535	1.07426	239	0.891882	0.948192	0.840414	0.866963	241	0.832691
Spiroplasma taas-2	Specific Growth Rate	1.048	Bacteria	Tenericutes	Mollicutes	Entomoplasmatales	Spiroplasmataceae	Spiroplasma	Mesophile	Aerobic	Pathogen	Higher Plants	416	0.879793	0.927481	0.837445	0.843849	54	1.16801	1.29845	1.05836	1.07426	54	1.16801	1.29522	1.06524	1.07426	54	1.16801	1.29624	1.05971	1.07426	54	1.16801	1.29609	1.05761	1.07426	54	1.16801	1.29428	1.05535	1.07426	239	0.891882	0.948192	0.840414	0.866963	241	0.832691
Spiroplasma tabs-1	Specific Growth Rate	1.199	Bacteria	Tenericutes	Mollicutes	Entomoplasmatales	Spiroplasmataceae	Spiroplasma	Mesophile	Aerobic	Pathogen	Higher Plants	416	0.879793	0.927481	0.837445	0.843849	54	1.16801	1.29845	1.05836	1.07426	54	1.16801	1.29522	1.06524	1.07426	54	1.16801	1.29624	1.05971	1.07426	54	1.16801	1.29609	1.05761	1.07426	54	1.16801	1.29428	1.05535	1.07426	239	0.891882	0.948192	0.840414	0.866963	241	0.832691
Spiroplasma tabs-2	Specific Growth Rate	1.211	Bacteria	Tenericutes	Mollicutes	Entomoplasmatales	Spiroplasmataceae	Spiroplasma	Mesophile	Aerobic	Pathogen	Higher Plants	416	0.879793	0.927481	0.837445	0.843849	54	1.16801	1.29845	1.05836	1.07426	54	1.16801	1.29522	1.06524	1.07426	54	1.16801	1.29624	1.05971	1.07426	54	1.16801	1.29609	1.05761	1.07426	54	1.16801	1.29428	1.05535	1.07426	239	0.891882	0.948192	0.840414	0.866963	241	0.832691
Spiroplasma tals-2	Specific Growth Rate	2.382	Bacteria	Tenericutes	Mollicutes	Entomoplasmatales	Spiroplasmataceae	Spiroplasma	Mesophile	Aerobic	Pathogen	Higher Plants	416	0.879793	0.927481	0.837445	0.843849	54	1.16801	1.29845	1.05836	1.07426	54	1.16801	1.29522	1.06524	1.07426	54	1.16801	1.29624	1.05971	1.07426	54	1.16801	1.29609	1.05761	1.07426	54	1.16801	1.29428	1.05535	1.07426	239	0.891882	0.948192	0.840414	0.866963	241	0.832691
Spiroplasma tass-1	Specific Growth Rate	0.653	Bacteria	Tenericutes	Mollicutes	Entomoplasmatales	Spiroplasmataceae	Spiroplasma	Mesophile	Aerobic	Pathogen	Higher Plants	416	0.879793	0.927481	0.837445	0.843849	54	1.16801	1.29845	1.05836	1.07426	54	1.16801	1.29522	1.06524	1.07426	54	1.16801	1.29624	1.05971	1.07426	54	1.16801	1.29609	1.05761	1.07426	54	1.16801	1.29428	1.05535	1.07426	239	0.891882	0.948192	0.840414	0.866963	241	0.832691
Spiroplasma taus-1	Specific Growth Rate	3.158	Bacteria	Tenericutes	Mollicutes	Entomoplasmatales	Spiroplasmataceae	Spiroplasma	Mesophile	Aerobic	Pathogen	Higher Plants	416	0.879793	0.927481	0.837445	0.843849	54	1.16801	1.29845	1.05836	1.07426	54	1.16801	1.29522	1.06524	1.07426	54	1.16801	1.29624	1.05971	1.07426	54	1.16801	1.29609	1.05761	1.07426	54	1.16801	1.29428	1.05535	1.07426	239	0.891882	0.948192	0.840414	0.866963	241	0.832691
Spiroplasma tg-1	Specific Growth Rate	1.131	Bacteria	Tenericutes	Mollicutes	Entomoplasmatales	Spiroplasmataceae	Spiroplasma	Mesophile	Aerobic	Pathogen	Higher Plants	416	0.879793	0.927481	0.837445	0.843849	54	1.16801	1.29845	1.05836	1.07426	54	1.16801	1.29522	1.06524	1.07426	54	1.16801	1.29624	1.05971	1.07426	54	1.16801	1.29609	1.05761	1.07426	54	1.16801	1.29428	1.05535	1.07426	239	0.891882	0.948192	0.840414	0.866963	241	0.832691
Spiroplasma tius-1	Specific Growth Rate	0.867	Bacteria	Tenericutes	Mollicutes	Entomoplasmatales	Spiroplasmataceae	Spiroplasma	Mesophile	Aerobic	Pathogen	Higher Plants	416	0.879793	0.927481	0.837445	0.843849	54	1.16801	1.29845	1.05836	1.07426	54	1.16801	1.29522	1.06524	1.07426	54	1.16801	1.29624	1.05971	1.07426	54	1.16801	1.29609	1.05761	1.07426	54	1.16801	1.29428	1.05535	1.07426	239	0.891882	0.948192	0.840414	0.866963	241	0.832691
Spiroplasma tn-1	Specific Growth Rate	0.9	Bacteria	Tenericutes	Mollicutes	Entomoplasmatales	Spiroplasmataceae	Spiroplasma	Mesophile	Aerobic	Pathogen	Higher Plants	416	0.879793	0.927481	0.837445	0.843849	54	1.16801	1.29845	1.05836	1.07426	54	1.16801	1.29522	1.06524	1.07426	54	1.16801	1.29624	1.05971	1.07426	54	1.16801	1.29609	1.05761	1.07426	54	1.16801	1.29428	1.05535	1.07426	239	0.891882	0.948192	0.840414	0.866963	241	0.832691
Spiroplasma velocicrescens	Specific Growth Rate	1.03	Bacteria	Tenericutes	Mollicutes	Entomoplasmatales	Spiroplasmataceae	Spiroplasma	Mesophile	Aerobic	Pathogen	Higher Plants	416	0.879793	0.927481	0.837445	0.843849	54	1.16801	1.29845	1.05836	1.07426	54	1.16801	1.29522	1.06524	1.07426	54	1.16801	1.29624	1.05971	1.07426	54	1.16801	1.29609	1.05761	1.07426	54	1.16801	1.29428	1.05535	1.07426	239	0.891882	0.948192	0.840414	0.866963	241	0.832691
Spiroplasma w115	Specific Growth Rate	0.854	Bacteria	Tenericutes	Mollicutes	Entomoplasmatales	Spiroplasmataceae	Spiroplasma	Mesophile	Aerobic	Pathogen	Higher Plants	416	0.879793	0.927481	0.837445	0.843849	54	1.16801	1.29845	1.05836	1.07426	54	1.16801	1.29522	1.06524	1.07426	54	1.16801	1.29624	1.05971	1.07426	54	1.16801	1.29609	1.05761	1.07426	54	1.16801	1.29428	1.05535	1.07426	239	0.891882	0.948192	0.840414	0.866963	241	0.832691
Staphylococcus aureus	Specific Growth Rate	1.529	Bacteria	Firmicutes	Bacilli	Bacillales	Staphylococcaceae	Staphylococcus	Mesophile	Aerobic	Pathogen	Arthropod	416	0.879793	0.927481	0.837445	0.843849	124	0.912114	0.985478	0.840015	0.865296	70	0.891821	0.97432	0.814362	0.88554	50	0.901787	1.00166	0.809069	0.88554	9	1.28644	1.44378	1.1254	1.43871	9	1.28644	1.46101	1.1275	1.43871	239	0.891882	0.948192	0.840414	0.866963	241	0.832691
Staphylococcus aureus	Specific Growth Rate	1.522	Bacteria	Firmicutes	Bacilli	Bacillales	Staphylococcaceae	Staphylococcus	Mesophile	Aerobic	Pathogen	Arthropod	416	0.879793	0.927481	0.837445	0.843849	124	0.912114	0.985478	0.840015	0.865296	70	0.891821	0.97432	0.814362	0.88554	50	0.901787	1.00166	0.809069	0.88554	9	1.28644	1.44378	1.1254	1.43871	9	1.28644	1.46101	1.1275	1.43871	239	0.891882	0.948192	0.840414	0.866963	241	0.832691
Staphylococcus aureus	Specific Growth Rate	1.28	Bacteria	Firmicutes	Bacilli	Bacillales	Staphylococcaceae	Staphylococcus	Mesophile	Aerobic	Pathogen	Arthropod	416	0.879793	0.927481	0.837445	0.843849	124	0.912114	0.985478	0.840015	0.865296	70	0.891821	0.97432	0.814362	0.88554	50	0.901787	1.00166	0.809069	0.88554	9	1.28644	1.44378	1.1254	1.43871	9	1.28644	1.46101	1.1275	1.43871	239	0.891882	0.948192	0.840414	0.866963	241	0.832691
Staphylococcus aureus	Specific Growth Rate	1.044	Bacteria	Firmicutes	Bacilli	Bacillales	Staphylococcaceae	Staphylococcus	Mesophile	Aerobic	Pathogen	Arthropod	416	0.879793	0.927481	0.837445	0.843849	124	0.912114	0.985478	0.840015	0.865296	70	0.891821	0.97432	0.814362	0.88554	50	0.901787	1.00166	0.809069	0.88554	9	1.28644	1.44378	1.1254	1.43871	9	1.28644	1.46101	1.1275	1.43871	239	0.891882	0.948192	0.840414	0.866963	241	0.832691
Staphylococcus xylosus	Specific Growth Rate	1.616	Bacteria	Firmicutes	Bacilli	Bacillales	Staphylococcaceae	Staphylococcus	Mesophile	Aerobic	Pathogen	Arthropod	416	0.879793	0.927481	0.837445	0.843849	124	0.912114	0.985478	0.840015	0.865296	70	0.891821	0.97432	0.814362	0.88554	50	0.901787	1.00166	0.809069	0.88554	9	1.28644	1.44378	1.1254	1.43871	9	1.28644	1.46101	1.1275	1.43871	239	0.891882	0.948192	0.840414	0.866963	241	0.832691
Staphylococcus xylosus	Specific Growth Rate	1.42	Bacteria	Firmicutes	Bacilli	Bacillales	Staphylococcaceae	Staphylococcus	Mesophile	Aerobic	Pathogen	Arthropod	416	0.879793	0.927481	0.837445	0.843849	124	0.912114	0.985478	0.840015	0.865296	70	0.891821	0.97432	0.814362	0.88554	50	0.901787	1.00166	0.809069	0.88554	9	1.28644	1.44378	1.1254	1.43871	9	1.28644	1.46101	1.1275	1.43871	239	0.891882	0.948192	0.840414	0.866963	241	0.832691
Staphylococcus xylosus	Specific Growth Rate	1.467	Bacteria	Firmicutes	Bacilli	Bacillales	Staphylococcaceae	Staphylococcus	Mesophile	Aerobic	Pathogen	Arthropod	416	0.879793	0.927481	0.837445	0.843849	124	0.912114	0.985478	0.840015	0.865296	70	0.891821	0.97432	0.814362	0.88554	50	0.901787	1.00166	0.809069	0.88554	9	1.28644	1.44378	1.1254	1.43871	9	1.28644	1.46101	1.1275	1.43871	239	0.891882	0.948192	0.840414	0.866963	241	0.832691
Staphylococcus xylosus	Specific Growth Rate	1.439	Bacteria	Firmicutes	Bacilli	Bacillales	Staphylococcaceae	Staphylococcus	Mesophile	Aerobic	Pathogen	Arthropod	416	0.879793	0.927481	0.837445	0.843849	124	0.912114	0.985478	0.840015	0.865296	70	0.891821	0.97432	0.814362	0.88554	50	0.901787	1.00166	0.809069	0.88554	9	1.28644	1.44378	1.1254	1.43871	9	1.28644	1.46101	1.1275	1.43871	239	0.891882	0.948192	0.840414	0.866963	241	0.832691
Staphylococcus xylosus	Specific Growth Rate	1.148	Bacteria	Firmicutes	Bacilli	Bacillales	Staphylococcaceae	Staphylococcus	Mesophile	Aerobic	Pathogen	Arthropod	416	0.879793	0.927481	0.837445	0.843849	124	0.912114	0.985478	0.840015	0.865296	70	0.891821	0.97432	0.814362	0.88554	50	0.901787	1.00166	0.809069	0.88554	9	1.28644	1.44378	1.1254	1.43871	9	1.28644	1.46101	1.1275	1.43871	239	0.891882	0.948192	0.840414	0.866963	241	0.832691
Streptococcus salivarius	Specific Growth Rate	1.015	Bacteria	Firmicutes	Bacilli	Lactobacillales	Streptococcaceae	Streptococcus	Mesophile	Fermentation	Pathogen	Domestic	416	0.879793	0.927481	0.837445	0.843849	124	0.912114	0.985478	0.840015	0.865296	70	0.891821	0.97432	0.814362	0.88554	20	0.870519	1.01286	0.732582	0.877884	14	0.870403	0.995889	0.73724	0.921567	11	0.968823	1.06767	0.879652	0.946393	239	0.891882	0.948192	0.840414	0.866963	67	0.888773
Streptococcus thermophilus	Specific Growth Rate	1.378	Bacteria	Firmicutes	Bacilli	Lactobacillales	Streptococcaceae	Streptococcus	Mesophile	Fermentation	Pathogen	Domestic	416	0.879793	0.927481	0.837445	0.843849	124	0.912114	0.985478	0.840015	0.865296	70	0.891821	0.97432	0.814362	0.88554	20	0.870519	1.01286	0.732582	0.877884	14	0.870403	0.995889	0.73724	0.921567	11	0.968823	1.06767	0.879652	0.946393	239	0.891882	0.948192	0.840414	0.866963	67	0.888773
Streptococcus thermophilus	Specific Growth Rate	1.008	Bacteria	Firmicutes	Bacilli	Lactobacillales	Streptococcaceae	Streptococcus	Mesophile	Fermentation	Pathogen	Domestic	416	0.879793	0.927481	0.837445	0.843849	124	0.912114	0.985478	0.840015	0.865296	70	0.891821	0.97432	0.814362	0.88554	20	0.870519	1.01286	0.732582	0.877884	14	0.870403	0.995889	0.73724	0.921567	11	0.968823	1.06767	0.879652	0.946393	239	0.891882	0.948192	0.840414	0.866963	67	0.888773
Streptococcus thermophilus	Specific Growth Rate	0.925	Bacteria	Firmicutes	Bacilli	Lactobacillales	Streptococcaceae	Streptococcus	Mesophile	Fermentation	Pathogen	Domestic	416	0.879793	0.927481	0.837445	0.843849	124	0.912114	0.985478	0.840015	0.865296	70	0.891821	0.97432	0.814362	0.88554	20	0.870519	1.01286	0.732582	0.877884	14	0.870403	0.995889	0.73724	0.921567	11	0.968823	1.06767	0.879652	0.946393	239	0.891882	0.948192	0.840414	0.866963	67	0.888773
Streptococcus thermophilus	Specific Growth Rate	0.829	Bacteria	Firmicutes	Bacilli	Lactobacillales	Streptococcaceae	Streptococcus	Mesophile	Fermentation	Pathogen	Domestic	416	0.879793	0.927481	0.837445	0.843849	124	0.912114	0.985478	0.840015	0.865296	70	0.891821	0.97432	0.814362	0.88554	20	0.870519	1.01286	0.732582	0.877884	14	0.870403	0.995889	0.73724	0.921567	11	0.968823	1.06767	0.879652	0.946393	239	0.891882	0.948192	0.840414	0.866963	67	0.888773
Streptococcus thermophilus	Specific Growth Rate	0.946	Bacteria	Firmicutes	Bacilli	Lactobacillales	Streptococcaceae	Streptococcus	Mesophile	Fermentation	Pathogen	Domestic	416	0.879793	0.927481	0.837445	0.843849	124	0.912114	0.985478	0.840015	0.865296	70	0.891821	0.97432	0.814362	0.88554	20	0.870519	1.01286	0.732582	0.877884	14	0.870403	0.995889	0.73724	0.921567	11	0.968823	1.06767	0.879652	0.946393	239	0.891882	0.948192	0.840414	0.866963	67	0.888773
Streptococcus thermophilus	Specific Growth Rate	1.041	Bacteria	Firmicutes	Bacilli	Lactobacillales	Streptococcaceae	Streptococcus	Mesophile	Fermentation	Pathogen	Domestic	416	0.879793	0.927481	0.837445	0.843849	124	0.912114	0.985478	0.840015	0.865296	70	0.891821	0.97432	0.814362	0.88554	20	0.870519	1.01286	0.732582	0.877884	14	0.870403	0.995889	0.73724	0.921567	11	0.968823	1.06767	0.879652	0.946393	239	0.891882	0.948192	0.840414	0.866963	67	0.888773
Streptococcus thermophilus	Specific Growth Rate	0.837	Bacteria	Firmicutes	Bacilli	Lactobacillales	Streptococcaceae	Streptococcus	Mesophile	Fermentation	Pathogen	Domestic	416	0.879793	0.927481	0.837445	0.843849	124	0.912114	0.985478	0.840015	0.865296	70	0.891821	0.97432	0.814362	0.88554	20	0.870519	1.01286	0.732582	0.877884	14	0.870403	0.995889	0.73724	0.921567	11	0.968823	1.06767	0.879652	0.946393	239	0.891882	0.948192	0.840414	0.866963	67	0.888773
Streptococcus thermophilus	Specific Growth Rate	0.699	Bacteria	Firmicutes	Bacilli	Lactobacillales	Streptococcaceae	Streptococcus	Mesophile	Fermentation	Pathogen	Domestic	416	0.879793	0.927481	0.837445	0.843849	124	0.912114	0.985478	0.840015	0.865296	70	0.891821	0.97432	0.814362	0.88554	20	0.870519	1.01286	0.732582	0.877884	14	0.870403	0.995889	0.73724	0.921567	11	0.968823	1.06767	0.879652	0.946393	239	0.891882	0.948192	0.840414	0.866963	67	0.888773
Streptococcus thermophilus	Specific Growth Rate	0.918	Bacteria	Firmicutes	Bacilli	Lactobacillales	Streptococcaceae	Streptococcus	Mesophile	Fermentation	Pathogen	Domestic	416	0.879793	0.927481	0.837445	0.843849	124	0.912114	0.985478	0.840015	0.865296	70	0.891821	0.97432	0.814362	0.88554	20	0.870519	1.01286	0.732582	0.877884	14	0.870403	0.995889	0.73724	0.921567	11	0.968823	1.06767	0.879652	0.946393	239	0.891882	0.948192	0.840414	0.866963	67	0.888773
Streptococcus thermophilus	Specific Growth Rate	1.118	Bacteria	Firmicutes	Bacilli	Lactobacillales	Streptococcaceae	Streptococcus	Mesophile	Fermentation	Pathogen	Domestic	416	0.879793	0.927481	0.837445	0.843849	124	0.912114	0.985478	0.840015	0.865296	70	0.891821	0.97432	0.814362	0.88554	20	0.870519	1.01286	0.732582	0.877884	14	0.870403	0.995889	0.73724	0.921567	11	0.968823	1.06767	0.879652	0.946393	239	0.891882	0.948192	0.840414	0.866963	67	0.888773
Stygiolobus azoricus	Specific Growth Rate	0.921	Archaea	Crenarchaeota	Thermoprotei	Sulfolobales	Sulfolobaceae	Stygiolobus	Thermophile	C19	Non-pathogen		82	0.950374	1.08008	0.827909	0.782624	29	1.3434	1.66818	1.07476	1.14004	29	1.3434	1.68059	1.09947	1.14004	10	1.05003	1.26302	0.889377	0.92208	10	1.05003	1.25934	0.887592	0.92208	1	0.920963	0.920963	0.920963	0.920963	259	0.891816	0.95807	0.826274	0.796717	27	1.05788
Sulfobacillus benefaciens	Specific Growth Rate	1.428	Bacteria	Firmicutes	Clostridia	Clostridiales	Clostridiales Family XVII. Incertae Sedis	Sulfobacillus	Mesophile	Aerobic	Non-pathogen		416	0.879793	0.927481	0.837445	0.843849	124	0.912114	0.985478	0.840015	0.865296	54	0.947027	1.10576	0.817713	0.842531	38	0.998553	1.22282	0.837993	0.849216	5	1.1113	1.53374	0.764821	1.42837	4	1.1113	1.51007	0.805483	1.19745	259	0.891816	0.95807	0.826274	0.796717	241	0.832691
Sulfobacillus sibiricus	Specific Growth Rate	0.671	Bacteria	Firmicutes	Clostridia	Clostridiales	Clostridiales Family XVII. Incertae Sedis	Sulfobacillus	Thermophile	F3	Non-pathogen		416	0.879793	0.927481	0.837445	0.843849	124	0.912114	0.985478	0.840015	0.865296	54	0.947027	1.10576	0.817713	0.842531	38	0.998553	1.22282	0.837993	0.849216	5	1.1113	1.53374	0.764821	1.42837	4	1.1113	1.51007	0.805483	1.19745	259	0.891816	0.95807	0.826274	0.796717	6	1.02333
Sulfobacillus sp. wr1	Specific Growth Rate	0.967	Bacteria	Firmicutes	Clostridia	Clostridiales	Clostridiales Family XVII. Incertae Sedis	Sulfobacillus	Thermophile	F3	Non-pathogen		416	0.879793	0.927481	0.837445	0.843849	124	0.912114	0.985478	0.840015	0.865296	54	0.947027	1.10576	0.817713	0.842531	38	0.998553	1.22282	0.837993	0.849216	5	1.1113	1.53374	0.764821	1.42837	4	1.1113	1.51007	0.805483	1.19745	259	0.891816	0.95807	0.826274	0.796717	6	1.02333
Sulfobacillus thermotolerans	Specific Growth Rate	1.577	Bacteria	Firmicutes	Clostridia	Clostridiales	Clostridiales Family XVII. Incertae Sedis	Sulfobacillus	Mesophile	F4	Non-pathogen		416	0.879793	0.927481	0.837445	0.843849	124	0.912114	0.985478	0.840015	0.865296	54	0.947027	1.10576	0.817713	0.842531	38	0.998553	1.22282	0.837993	0.849216	5	1.1113	1.53374	0.764821	1.42837	4	1.1113	1.51007	0.805483	1.19745	259	0.891816	0.95807	0.826274	0.796717	2	1.7207
Sulfolobus acidocaldarius	Specific Growth Rate	0.764	Archaea	Crenarchaeota	Thermoprotei	Sulfolobales	Sulfolobaceae	Sulfolobus	Thermophile	C16	Pathogen	Others	82	0.950374	1.08008	0.827909	0.782624	29	1.3434	1.66818	1.07476	1.14004	29	1.3434	1.68059	1.09947	1.14004	10	1.05003	1.26302	0.889377	0.92208	10	1.05003	1.25934	0.887592	0.92208	5	1.19402	1.53309	0.947955	1.00024	239	0.891882	0.948192	0.840414	0.866963	10	1.12428
Sulfolobus acidocaldarius	Specific Growth Rate	1	Archaea	Crenarchaeota	Thermoprotei	Sulfolobales	Sulfolobaceae	Sulfolobus	Thermophile	C16	Pathogen	Others	82	0.950374	1.08008	0.827909	0.782624	29	1.3434	1.66818	1.07476	1.14004	29	1.3434	1.68059	1.09947	1.14004	10	1.05003	1.26302	0.889377	0.92208	10	1.05003	1.25934	0.887592	0.92208	5	1.19402	1.53309	0.947955	1.00024	239	0.891882	0.948192	0.840414	0.866963	10	1.12428
Sulfolobus sp. ta-1	Specific Growth Rate	1.282	Archaea	Crenarchaeota	Thermoprotei	Sulfolobales	Sulfolobaceae	Sulfolobus	Thermophile	C16	Pathogen	Others	82	0.950374	1.08008	0.827909	0.782624	29	1.3434	1.66818	1.07476	1.14004	29	1.3434	1.68059	1.09947	1.14004	10	1.05003	1.26302	0.889377	0.92208	10	1.05003	1.25934	0.887592	0.92208	5	1.19402	1.53309	0.947955	1.00024	239	0.891882	0.948192	0.840414	0.866963	10	1.12428
Sulfolobus tengchongensis	Specific Growth Rate	0.923	Archaea	Crenarchaeota	Thermoprotei	Sulfolobales	Sulfolobaceae	Sulfolobus	Thermophile	C16	Pathogen	Others	82	0.950374	1.08008	0.827909	0.782624	29	1.3434	1.66818	1.07476	1.14004	29	1.3434	1.68059	1.09947	1.14004	10	1.05003	1.26302	0.889377	0.92208	10	1.05003	1.25934	0.887592	0.92208	5	1.19402	1.53309	0.947955	1.00024	239	0.891882	0.948192	0.840414	0.866963	10	1.12428
Sulfolobus yangmingensis	Specific Growth Rate	1.633	Archaea	Crenarchaeota	Thermoprotei	Sulfolobales	Sulfolobaceae	Sulfolobus	Thermophile	C16	Pathogen	Others	82	0.950374	1.08008	0.827909	0.782624	29	1.3434	1.66818	1.07476	1.14004	29	1.3434	1.68059	1.09947	1.14004	10	1.05003	1.26302	0.889377	0.92208	10	1.05003	1.25934	0.887592	0.92208	5	1.19402	1.53309	0.947955	1.00024	239	0.891882	0.948192	0.840414	0.866963	10	1.12428
Sulfophobococcus zilligii	Specific Growth Rate	0.356	Archaea	Crenarchaeota	Thermoprotei	Desulfurococcales	Desulfurococcaceae	Sulfophobococcus	Thermophile	Fermentation	Non-pathogen		82	0.950374	1.08008	0.827909	0.782624	29	1.3434	1.66818	1.07476	1.14004	29	1.3434	1.68059	1.09947	1.14004	10	1.50885	2.36153	0.920103	1.36878	8	1.34969	2.16371	0.833088	1.36878	1	0.355516	0.355516	0.355516	0.355516	259	0.891816	0.95807	0.826274	0.796717	67	0.888773
Sulfurihydrogenibium kristjanssonii	Specific Growth Rate	0.488	Bacteria	Aquificae	Aquificae	Aquificales	Hydrogenothermaceae	Sulfurihydrogenibium	Thermophile	A1	Non-pathogen		416	0.879793	0.927481	0.837445	0.843849	5	0.904863	1.39706	0.498625	0.852185	5	0.904863	1.39706	0.503938	0.852185	4	0.728427	1.19815	0.488496	0.686577	3	0.728427	1.19815	0.488496	0.52097	1	0.488496	0.488496	0.488496	0.488496	259	0.891816	0.95807	0.826274	0.796717	8	0.614313
Sulfurisphaera ohwakuensis	Specific Growth Rate	0.755	Archaea	Crenarchaeota	Thermoprotei	Sulfolobales	Sulfolobaceae	Sulfurisphaera	Thermophile	C16	Non-pathogen		82	0.950374	1.08008	0.827909	0.782624	29	1.3434	1.66818	1.07476	1.14004	29	1.3434	1.68059	1.09947	1.14004	10	1.05003	1.26302	0.889377	0.92208	10	1.05003	1.25934	0.887592	0.92208	1	0.755043	0.755043	0.755043	0.755043	259	0.891816	0.95807	0.826274	0.796717	10	1.12428
Symbiobacterium toebii	Specific Growth Rate	1.179	Bacteria	Firmicutes	Clostridia	Clostridiales	Symbiobacteriaceae	Symbiobacterium	Thermophile	Fermentation	Non-pathogen		416	0.879793	0.927481	0.837445	0.843849	124	0.912114	0.985478	0.840015	0.865296	54	0.947027	1.10576	0.817713	0.842531	38	0.998553	1.22282	0.837993	0.849216	1	1.17916	1.17916	1.17916	1.17916	1	1.17916	1.17916	1.17916	1.17916	259	0.891816	0.95807	0.826274	0.796717	67	0.888773
Synechococcus elongatus	Specific Growth Rate	1.589	Bacteria	Cyanobacteria	Cyanophyceae	Synechococcales	Synechococcaceae	Synechococcus	Mesophile	PhotosystemII	Non-pathogen		416	0.879793	0.927481	0.837445	0.843849	85	0.962427	1.13913	0.806185	0.846705	82	0.902696	1.04876	0.771579	0.83172	11	0.782918	0.927601	0.645894	0.910301	10	0.84336	0.934825	0.734693	0.906221	3	0.892211	0.910301	0.874989	0.910301	259	0.891816	0.95807	0.826274	0.796717	85	0.962427
Synechococcus lividus	Specific Growth Rate	0.875	Bacteria	Cyanobacteria	Cyanophyceae	Chroococcales	Synechococcaceae	Synechococcus	Thermophile	PhotosystemII	Non-pathogen		416	0.879793	0.927481	0.837445	0.843849	85	0.962427	1.13913	0.806185	0.846705	82	0.902696	1.04876	0.771579	0.83172	8	0.971255	1.47556	0.605563	1.14598	10	0.84336	0.934825	0.734693	0.906221	3	0.892211	0.910301	0.874989	0.910301	259	0.891816	0.95807	0.826274	0.796717	85	0.962427
Synechococcus wh8103	Specific Growth Rate	0.91	Bacteria	Cyanobacteria	Cyanophyceae	Synechococcales	Synechococcaceae	Synechococcus	Mesophile	PhotosystemII	Non-pathogen		416	0.879793	0.927481	0.837445	0.843849	85	0.962427	1.13913	0.806185	0.846705	82	0.902696	1.04876	0.771579	0.83172	11	0.782918	0.927601	0.645894	0.910301	10	0.84336	0.934825	0.734693	0.906221	3	0.892211	0.910301	0.874989	0.910301	259	0.891816	0.95807	0.826274	0.796717	85	0.962427
Synechocystis minima	Specific Growth Rate	0.407	Bacteria	Cyanobacteria	Cyanophyceae	Synechococcales	Merismopediaceae	Synechocystis	Mesophile	PhotosystemII	Non-pathogen		416	0.879793	0.927481	0.837445	0.843849	85	0.962427	1.13913	0.806185	0.846705	82	0.902696	1.04876	0.771579	0.83172	11	0.782918	0.927601	0.645894	0.910301	2	0.406947	0.406947	0.406947	2.33334	1	0.406947	0.406947	0.406947	0.406947	259	0.891816	0.95807	0.826274	0.796717	85	0.962427
Syntrophothermus lipocalidus	Specific Growth Rate	1.21	Bacteria	Firmicutes	Clostridia	Clostridiales	Syntrophomonadaceae	Syntrophothermus	Thermophile	Fermentation	Non-pathogen		416	0.879793	0.927481	0.837445	0.843849	124	0.912114	0.985478	0.840015	0.865296	54	0.947027	1.10576	0.817713	0.842531	38	0.998553	1.22282	0.837993	0.849216	3	0.816832	1.20966	0.653384	0.679079	1	1.20966	1.20966	1.20966	1.20966	259	0.891816	0.95807	0.826274	0.796717	67	0.888773
Thermacetogenium phaeum	Specific Growth Rate	1.221	Bacteria	Firmicutes	Clostridia	Thermoanaerobacterales	Thermoanaerobacteraceae	Thermacetogenium	Thermophile	Fermentation	Non-pathogen		416	0.879793	0.927481	0.837445	0.843849	124	0.912114	0.985478	0.840015	0.865296	54	0.947027	1.10576	0.817713	0.842531	13	0.906999	1.17587	0.669922	0.84262	11	0.989039	1.27564	0.767114	0.902368	1	1.22069	1.22069	1.22069	1.22069	259	0.891816	0.95807	0.826274	0.796717	67	0.888773
Thermaerobacter nagasakiensis	Specific Growth Rate	26.558	Bacteria	Firmicutes	Clostridia	Clostridiales	Clostridiales Family XVII. Incertae Sedis	Thermaerobacter	Thermophile	Aerobic	Non-pathogen		416	0.879793	0.927481	0.837445	0.843849	124	0.912114	0.985478	0.840015	0.865296	54	0.947027	1.10576	0.817713	0.842531	38	0.998553	1.22282	0.837993	0.849216	5	1.1113	1.53374	0.764821	1.42837	1				26.5582	259	0.891816	0.95807	0.826274	0.796717	241	0.832691
Thermoanaerobacter ethanolicus	Specific Growth Rate	0.44	Bacteria	Firmicutes	Clostridia	Thermoanaerobacterales	Thermoanaerobacteraceae	Thermoanaerobacter	Thermophile	Fermentation	Non-pathogen		416	0.879793	0.927481	0.837445	0.843849	124	0.912114	0.985478	0.840015	0.865296	54	0.947027	1.10576	0.817713	0.842531	13	0.906999	1.17587	0.669922	0.84262	11	0.989039	1.27564	0.767114	0.902368	7	0.970835	1.42713	0.654891	0.793476	259	0.891816	0.95807	0.826274	0.796717	67	0.888773
Thermoanaerobacter keratinophilus	Specific Growth Rate	0.793	Bacteria	Firmicutes	Clostridia	Thermoanaerobacterales	Thermoanaerobacteraceae	Thermoanaerobacter	Thermophile	Fermentation	Non-pathogen		416	0.879793	0.927481	0.837445	0.843849	124	0.912114	0.985478	0.840015	0.865296	54	0.947027	1.10576	0.817713	0.842531	13	0.906999	1.17587	0.669922	0.84262	11	0.989039	1.27564	0.767114	0.902368	7	0.970835	1.42713	0.654891	0.793476	259	0.891816	0.95807	0.826274	0.796717	67	0.888773
Thermoanaerobacter kivui	Specific Growth Rate	1.07	Bacteria	Firmicutes	Clostridia	Thermoanaerobacterales	Thermoanaerobacteraceae	Thermoanaerobacter	Thermophile	E1	Non-pathogen		416	0.879793	0.927481	0.837445	0.843849	124	0.912114	0.985478	0.840015	0.865296	54	0.947027	1.10576	0.817713	0.842531	13	0.906999	1.17587	0.669922	0.84262	11	0.989039	1.27564	0.767114	0.902368	7	0.970835	1.42713	0.654891	0.793476	259	0.891816	0.95807	0.826274	0.796717	12	1.50345
Thermoanaerobacter kivui	Specific Growth Rate	2.089	Bacteria	Firmicutes	Clostridia	Thermoanaerobacterales	Thermoanaerobacteraceae	Thermoanaerobacter	Mesophile	E1	Non-pathogen		416	0.879793	0.927481	0.837445	0.843849	124	0.912114	0.985478	0.840015	0.865296	54	0.947027	1.10576	0.817713	0.842531	13	0.906999	1.17587	0.669922	0.84262	11	0.989039	1.27564	0.767114	0.902368	7	0.970835	1.42713	0.654891	0.793476	259	0.891816	0.95807	0.826274	0.796717	12	1.50345
Thermoanaerobacter mathranii	Specific Growth Rate	0.902	Bacteria	Firmicutes	Clostridia	Thermoanaerobacterales	Thermoanaerobacteraceae	Thermoanaerobacter	Thermophile	Fermentation	Non-pathogen		416	0.879793	0.927481	0.837445	0.843849	124	0.912114	0.985478	0.840015	0.865296	54	0.947027	1.10576	0.817713	0.842531	13	0.906999	1.17587	0.669922	0.84262	11	0.989039	1.27564	0.767114	0.902368	7	0.970835	1.42713	0.654891	0.793476	259	0.891816	0.95807	0.826274	0.796717	67	0.888773
Thermoanaerobacter siderophilus	Specific Growth Rate	0.752	Bacteria	Firmicutes	Clostridia	Thermoanaerobacterales	Thermoanaerobacteraceae	Thermoanaerobacter	Thermophile	F3	Non-pathogen		416	0.879793	0.927481	0.837445	0.843849	124	0.912114	0.985478	0.840015	0.865296	54	0.947027	1.10576	0.817713	0.842531	13	0.906999	1.17587	0.669922	0.84262	11	0.989039	1.27564	0.767114	0.902368	7	0.970835	1.42713	0.654891	0.793476	259	0.891816	0.95807	0.826274	0.796717	6	1.02333
Thermoanaerobacter thermohydrosulfuricus	Specific Growth Rate	0.649	Bacteria	Firmicutes	Clostridia	Thermoanaerobacterales	Thermoanaerobacteraceae	Thermoanaerobacter	Thermophile	Fermentation	Non-pathogen		416	0.879793	0.927481	0.837445	0.843849	124	0.912114	0.985478	0.840015	0.865296	54	0.947027	1.10576	0.817713	0.842531	13	0.906999	1.17587	0.669922	0.84262	11	0.989039	1.27564	0.767114	0.902368	7	0.970835	1.42713	0.654891	0.793476	259	0.891816	0.95807	0.826274	0.796717	67	0.888773
Thermoanaerobacterium thermosulfurigenes	Specific Growth Rate	0.668	Bacteria	Firmicutes	Clostridia	Thermoanaerobacterales	Thermoanaerobacterales Family III. Incertae Sedis	Thermoanaerobacterium	Thermophile	Fermentation	Non-pathogen		416	0.879793	0.927481	0.837445	0.843849	124	0.912114	0.985478	0.840015	0.865296	54	0.947027	1.10576	0.817713	0.842531	13	0.906999	1.17587	0.669922	0.84262	2	0.437063	0.667799	0.185055	0.426427	1	0.667799	0.667799	0.667799	0.667799	259	0.891816	0.95807	0.826274	0.796717	67	0.888773
Thermobrachium celere	Specific Growth Rate	0.01	Bacteria	Firmicutes	Clostridia	Clostridiales	Clostridiaceae	Thermobrachium	Thermophile	Fermentation	Non-pathogen		416	0.879793	0.927481	0.837445	0.843849	124	0.912114	0.985478	0.840015	0.865296	54	0.947027	1.10576	0.817713	0.842531	38	0.998553	1.22282	0.837993	0.849216	9	1.09539	2.02093	0.678445	0.968159	1				0.01	259	0.891816	0.95807	0.826274	0.796717	67	0.888773
Thermococcus alcaliphilus	Specific Growth Rate	0.516	Archaea	Euryarchaeota	Thermococci	Thermococcales	Thermococcaceae	Thermococcus	Thermophile	C19	Non-pathogen		82	0.950374	1.08008	0.827909	0.782624	52	0.778766	0.920159	0.660332	0.727585	14	0.957794	1.33639	0.696937	0.835138	14	0.957794	1.31432	0.710173	0.835138	14	0.957794	1.30678	0.706735	0.835138	9	1.02599	1.63258	0.647344	0.931618	259	0.891816	0.95807	0.826274	0.796717	27	1.05788
Thermococcus barophilus	Specific Growth Rate	0.932	Archaea	Euryarchaeota	Thermococci	Thermococcales	Thermococcaceae	Thermococcus	Thermophile	C16	Non-pathogen		82	0.950374	1.08008	0.827909	0.782624	52	0.778766	0.920159	0.660332	0.727585	14	0.957794	1.33639	0.696937	0.835138	14	0.957794	1.31432	0.710173	0.835138	14	0.957794	1.30678	0.706735	0.835138	9	1.02599	1.63258	0.647344	0.931618	259	0.891816	0.95807	0.826274	0.796717	10	1.12428
Thermococcus barophilus	Specific Growth Rate	2.262	Archaea	Euryarchaeota	Thermococci	Thermococcales	Thermococcaceae	Thermococcus	Thermophile	C16	Non-pathogen		82	0.950374	1.08008	0.827909	0.782624	52	0.778766	0.920159	0.660332	0.727585	14	0.957794	1.33639	0.696937	0.835138	14	0.957794	1.31432	0.710173	0.835138	14	0.957794	1.30678	0.706735	0.835138	9	1.02599	1.63258	0.647344	0.931618	259	0.891816	0.95807	0.826274	0.796717	10	1.12428
Thermococcus celer	Specific Growth Rate	0.747	Archaea	Euryarchaeota	Thermococci	Thermococcales	Thermococcaceae	Thermococcus	Thermophile	C19	Non-pathogen		82	0.950374	1.08008	0.827909	0.782624	52	0.778766	0.920159	0.660332	0.727585	14	0.957794	1.33639	0.696937	0.835138	14	0.957794	1.31432	0.710173	0.835138	14	0.957794	1.30678	0.706735	0.835138	9	1.02599	1.63258	0.647344	0.931618	259	0.891816	0.95807	0.826274	0.796717	27	1.05788
Thermococcus chitonophagus	Specific Growth Rate	1.152	Archaea	Euryarchaeota	Thermococci	Thermococcales	Thermococcaceae	Thermococcus	Thermophile	C19	Non-pathogen		82	0.950374	1.08008	0.827909	0.782624	52	0.778766	0.920159	0.660332	0.727585	14	0.957794	1.33639	0.696937	0.835138	14	0.957794	1.31432	0.710173	0.835138	14	0.957794	1.30678	0.706735	0.835138	9	1.02599	1.63258	0.647344	0.931618	259	0.891816	0.95807	0.826274	0.796717	27	1.05788
Thermococcus fumicolans	Specific Growth Rate	3.474	Archaea	Euryarchaeota	Thermococci	Thermococcales	Thermococcaceae	Thermococcus	Thermophile	C19	Non-pathogen		82	0.950374	1.08008	0.827909	0.782624	52	0.778766	0.920159	0.660332	0.727585	14	0.957794	1.33639	0.696937	0.835138	14	0.957794	1.31432	0.710173	0.835138	14	0.957794	1.30678	0.706735	0.835138	9	1.02599	1.63258	0.647344	0.931618	259	0.891816	0.95807	0.826274	0.796717	27	1.05788
Thermococcus hydrothermalis	Specific Growth Rate	0.484	Archaea	Euryarchaeota	Thermococci	Thermococcales	Thermococcaceae	Thermococcus	Thermophile	C19	Non-pathogen		82	0.950374	1.08008	0.827909	0.782624	52	0.778766	0.920159	0.660332	0.727585	14	0.957794	1.33639	0.696937	0.835138	14	0.957794	1.31432	0.710173	0.835138	14	0.957794	1.30678	0.706735	0.835138	9	1.02599	1.63258	0.647344	0.931618	259	0.891816	0.95807	0.826274	0.796717	27	1.05788
Thermococcus peptonophilus	Specific Growth Rate	1.229	Archaea	Euryarchaeota	Thermococci	Thermococcales	Thermococcaceae	Thermococcus	Thermophile	C19	Non-pathogen		82	0.950374	1.08008	0.827909	0.782624	52	0.778766	0.920159	0.660332	0.727585	14	0.957794	1.33639	0.696937	0.835138	14	0.957794	1.31432	0.710173	0.835138	14	0.957794	1.30678	0.706735	0.835138	9	1.02599	1.63258	0.647344	0.931618	259	0.891816	0.95807	0.826274	0.796717	27	1.05788
Thermococcus siculi	Specific Growth Rate	0.322	Archaea	Euryarchaeota	Thermococci	Thermococcales	Thermococcaceae	Thermococcus	Thermophile	C19	Non-pathogen		82	0.950374	1.08008	0.827909	0.782624	52	0.778766	0.920159	0.660332	0.727585	14	0.957794	1.33639	0.696937	0.835138	14	0.957794	1.31432	0.710173	0.835138	14	0.957794	1.30678	0.706735	0.835138	9	1.02599	1.63258	0.647344	0.931618	259	0.891816	0.95807	0.826274	0.796717	27	1.05788
Thermocrinis ruber	Specific Growth Rate	0.852	Bacteria	Aquificae	Aquificae	Aquificales	Aquificaceae	Thermocrinis	Thermophile	C16	Non-pathogen		416	0.879793	0.927481	0.837445	0.843849	5	0.904863	1.39706	0.498625	0.852185	5	0.904863	1.39706	0.503938	0.852185	4	0.728427	1.19815	0.488496	0.686577	1				0.852185	1				0.852185	259	0.891816	0.95807	0.826274	0.796717	10	1.12428
Thermodesulfovibrio yellowstonii	Specific Growth Rate	0.145	Bacteria	Nitrospirae	Nitrospira	Nitrospirales	Nitrospiraceae	Thermodesulfovibrio	Thermophile	C1	Non-pathogen		416	0.879793	0.927481	0.837445	0.843849	1				0.145081	1				0.145081	1				0.145081	1				0.145081	1				0.145081	259	0.891816	0.95807	0.826274	0.796717	8	0.764049
Thermoplasma acidophilum	Specific Growth Rate	1.252	Archaea	Euryarchaeota	Thermoplasmata	Thermoplasmatales	Thermoplasmataceae	Thermoplasma	Thermophile	Fermentation	Non-pathogen		82	0.950374	1.08008	0.827909	0.782624	52	0.778766	0.920159	0.660332	0.727585	2	1.07655	1.25249	0.888934	1.07071	2	1.07655	1.25249	0.888934	1.07071	1	1.25249	1.25249	1.25249	1.25249	1	1.25249	1.25249	1.25249	1.25249	259	0.891816	0.95807	0.826274	0.796717	67	0.888773
Thermoproteus uzoniensis	Specific Growth Rate	1.476	Archaea	Crenarchaeota	Thermoprotei	Thermoproteales	Thermoproteaceae	Thermoproteus	Thermophile	C19	Pathogen	Others	82	0.950374	1.08008	0.827909	0.782624	29	1.3434	1.66818	1.07476	1.14004	29	1.3434	1.68059	1.09947	1.14004	6	1.16894	1.47596	0.790125	1.01296	6	1.16894	1.50359	0.790115	1.01296	1	1.47621	1.47621	1.47621	1.47621	239	0.891882	0.948192	0.840414	0.866963	27	1.05788
Thermosipho japonicus	Specific Growth Rate	0.628	Bacteria	Thermotogae	Thermotogae	Thermotogales	Fervidobacteriaceae	Thermosipho	Thermophile	C19	Non-pathogen		416	0.879793	0.927481	0.837445	0.843849	5	0.759347	0.952306	0.64813	0.667963	5	0.759347	0.962707	0.64813	0.667963	5	0.759347	0.95584	0.646379	0.667963	2	0.643195	0.6595	0.627821	0.64366	1	0.627821	0.627821	0.627821	0.627821	259	0.891816	0.95807	0.826274	0.796717	27	1.05788
Thermosphaera aggregans	Specific Growth Rate	1.701	Archaea	Crenarchaeota	Thermoprotei	Desulfurococcales	Desulfurococcaceae	Thermosphaera	Thermophile	Fermentation	Non-pathogen		82	0.950374	1.08008	0.827909	0.782624	29	1.3434	1.66818	1.07476	1.14004	29	1.3434	1.68059	1.09947	1.14004	10	1.50885	2.36153	0.920103	1.36878	8	1.34969	2.16371	0.833088	1.36878	1	1.70088	1.70088	1.70088	1.70088	259	0.891816	0.95807	0.826274	0.796717	67	0.888773
Thermosyntropha lipolytica	Specific Growth Rate	0.679	Bacteria	Firmicutes	Clostridia	Clostridiales	Syntrophomonadaceae	Thermosyntropha	Thermophile	Fermentation	Non-pathogen		416	0.879793	0.927481	0.837445	0.843849	124	0.912114	0.985478	0.840015	0.865296	54	0.947027	1.10576	0.817713	0.842531	38	0.998553	1.22282	0.837993	0.849216	3	0.816832	1.20966	0.653384	0.679079	2	0.666394	0.679079	0.653384	0.666232	259	0.891816	0.95807	0.826274	0.796717	67	0.888773
Thermosyntropha lipolytica	Specific Growth Rate	0.653	Bacteria	Firmicutes	Clostridia	Clostridiales	Syntrophomonadaceae	Thermosyntropha	Thermophile	Fermentation	Non-pathogen		416	0.879793	0.927481	0.837445	0.843849	124	0.912114	0.985478	0.840015	0.865296	54	0.947027	1.10576	0.817713	0.842531	38	0.998553	1.22282	0.837993	0.849216	3	0.816832	1.20966	0.653384	0.679079	2	0.666394	0.679079	0.653384	0.666232	259	0.891816	0.95807	0.826274	0.796717	67	0.888773
Thermothrix thiopara	Specific Growth Rate	1.705	Bacteria	Proteobacteria	Betaproteobacteria	Burkholderiales	Burkholderiaceae	Thermothrix	Thermophile	C5	Non-pathogen		416	0.879793	0.927481	0.837445	0.843849	111	0.739235	0.79817	0.686821	0.676672	10	0.704912	1.01054	0.474812	0.62396	9	0.717387	1.03863	0.452273	0.642437	3	1.13782	1.70529	0.546846	1.19401	1	1.70529	1.70529	1.70529	1.70529	259	0.891816	0.95807	0.826274	0.796717	1	1.70529
Thermotoga sp.	Specific Growth Rate	0.71	Bacteria	Thermotogae	Thermotogae	Thermotogales	Thermotogaceae	Thermotoga	Thermophile	C19	Non-pathogen		416	0.879793	0.927481	0.837445	0.843849	5	0.759347	0.952306	0.64813	0.667963	5	0.759347	0.962707	0.64813	0.667963	5	0.759347	0.95584	0.646379	0.667963	3	0.837997	1.16123	0.667963	0.71022	1	0.71022	0.71022	0.71022	0.71022	259	0.891816	0.95807	0.826274	0.796717	27	1.05788
Thermus aquaticus	Specific Growth Rate	0.979	Bacteria	Deinococcus-Thermus	Deinococci	Thermales	Thermaceae	Thermus	Thermophile	Aerobic	Non-pathogen		416	0.879793	0.927481	0.837445	0.843849	13	0.792125	0.93019	0.651367	0.821509	13	0.792125	0.927095	0.648757	0.821509	11	0.822891	0.983107	0.660503	0.921715	11	0.822891	0.966394	0.654809	0.921715	8	0.895121	1.05286	0.712796	0.950433	259	0.891816	0.95807	0.826274	0.796717	241	0.832691
Thermus sp. at61	Specific Growth Rate	0.922	Bacteria	Deinococcus-Thermus	Deinococci	Thermales	Thermaceae	Thermus	Thermophile	Aerobic	Non-pathogen		416	0.879793	0.927481	0.837445	0.843849	13	0.792125	0.93019	0.651367	0.821509	13	0.792125	0.927095	0.648757	0.821509	11	0.822891	0.983107	0.660503	0.921715	11	0.822891	0.966394	0.654809	0.921715	8	0.895121	1.05286	0.712796	0.950433	259	0.891816	0.95807	0.826274	0.796717	241	0.832691
Thermus sp. di	Specific Growth Rate	1.116	Bacteria	Deinococcus-Thermus	Deinococci	Thermales	Thermaceae	Thermus	Thermophile	Aerobic	Non-pathogen		416	0.879793	0.927481	0.837445	0.843849	13	0.792125	0.93019	0.651367	0.821509	13	0.792125	0.927095	0.648757	0.821509	11	0.822891	0.983107	0.660503	0.921715	11	0.822891	0.966394	0.654809	0.921715	8	0.895121	1.05286	0.712796	0.950433	259	0.891816	0.95807	0.826274	0.796717	241	0.832691
Thermus sp. nh	Specific Growth Rate	0.673	Bacteria	Deinococcus-Thermus	Deinococci	Thermales	Thermaceae	Thermus	Thermophile	Aerobic	Non-pathogen		416	0.879793	0.927481	0.837445	0.843849	13	0.792125	0.93019	0.651367	0.821509	13	0.792125	0.927095	0.648757	0.821509	11	0.822891	0.983107	0.660503	0.921715	11	0.822891	0.966394	0.654809	0.921715	8	0.895121	1.05286	0.712796	0.950433	259	0.891816	0.95807	0.826274	0.796717	241	0.832691
Thermus sp. yt1	Specific Growth Rate	1.058	Bacteria	Deinococcus-Thermus	Deinococci	Thermales	Thermaceae	Thermus	Thermophile	Aerobic	Non-pathogen		416	0.879793	0.927481	0.837445	0.843849	13	0.792125	0.93019	0.651367	0.821509	13	0.792125	0.927095	0.648757	0.821509	11	0.822891	0.983107	0.660503	0.921715	11	0.822891	0.966394	0.654809	0.921715	8	0.895121	1.05286	0.712796	0.950433	259	0.891816	0.95807	0.826274	0.796717	241	0.832691
Thermus thermophilus	Specific Growth Rate	0.01	Bacteria	Deinococcus-Thermus	Deinococci	Thermales	Thermaceae	Thermus	Thermophile	Aerobic	Non-pathogen		416	0.879793	0.927481	0.837445	0.843849	13	0.792125	0.93019	0.651367	0.821509	13	0.792125	0.927095	0.648757	0.821509	11	0.822891	0.983107	0.660503	0.921715	11	0.822891	0.966394	0.654809	0.921715	8	0.895121	1.05286	0.712796	0.950433	259	0.891816	0.95807	0.826274	0.796717	241	0.832691
Thermus thermophilus	Specific Growth Rate	1.047	Bacteria	Deinococcus-Thermus	Deinococci	Thermales	Thermaceae	Thermus	Thermophile	Aerobic	Non-pathogen		416	0.879793	0.927481	0.837445	0.843849	13	0.792125	0.93019	0.651367	0.821509	13	0.792125	0.927095	0.648757	0.821509	11	0.822891	0.983107	0.660503	0.921715	11	0.822891	0.966394	0.654809	0.921715	8	0.895121	1.05286	0.712796	0.950433	259	0.891816	0.95807	0.826274	0.796717	241	0.832691
Thermus thermophilus	Specific Growth Rate	0.501	Bacteria	Deinococcus-Thermus	Deinococci	Thermales	Thermaceae	Thermus	Thermophile	Aerobic	Non-pathogen		416	0.879793	0.927481	0.837445	0.843849	13	0.792125	0.93019	0.651367	0.821509	13	0.792125	0.927095	0.648757	0.821509	11	0.822891	0.983107	0.660503	0.921715	11	0.822891	0.966394	0.654809	0.921715	8	0.895121	1.05286	0.712796	0.950433	259	0.891816	0.95807	0.826274	0.796717	241	0.832691
Trichococcus patagoniensis	Specific Growth Rate	0.537	Bacteria	Firmicutes	Bacilli	Lactobacillales	Carnobacteriaceae	Trichococcus	Mesophile	Fermentation	Non-pathogen		416	0.879793	0.927481	0.837445	0.843849	124	0.912114	0.985478	0.840015	0.865296	70	0.891821	0.97432	0.814362	0.88554	20	0.870519	1.01286	0.732582	0.877884	1	0.536611	0.536611	0.536611	0.536611	1	0.536611	0.536611	0.536611	0.536611	259	0.891816	0.95807	0.826274	0.796717	67	0.888773
Trichodesmium erythraeum	Specific Growth Rate	2.269	Bacteria	Cyanobacteria	Cyanophyceae	Oscillatoriales	Phormidiaceae	Trichodesmium	Mesophile	PhotosystemII	Non-pathogen		416	0.879793	0.927481	0.837445	0.843849	85	0.962427	1.13913	0.806185	0.846705	82	0.902696	1.04876	0.771579	0.83172	35	1.01203	1.30285	0.784249	0.846705	27	1.00332	1.34466	0.713743	1.06008	3	2.26891	2.26891	2.26891	2.26891	259	0.891816	0.95807	0.826274	0.796717	85	0.962427
Trichodesmium erythraeum	Specific Growth Rate	3.915	Bacteria	Cyanobacteria	Cyanophyceae	Oscillatoriales	Phormidiaceae	Trichodesmium	Mesophile	PhotosystemII	Non-pathogen		416	0.879793	0.927481	0.837445	0.843849	85	0.962427	1.13913	0.806185	0.846705	82	0.902696	1.04876	0.771579	0.83172	35	1.01203	1.30285	0.784249	0.846705	27	1.00332	1.34466	0.713743	1.06008	3	2.26891	2.26891	2.26891	2.26891	259	0.891816	0.95807	0.826274	0.796717	85	0.962427
Trichodesmium erythraeum	Specific Growth Rate	1.081	Bacteria	Cyanobacteria	Cyanophyceae	Oscillatoriales	Phormidiaceae	Trichodesmium	Mesophile	PhotosystemII	Non-pathogen		416	0.879793	0.927481	0.837445	0.843849	85	0.962427	1.13913	0.806185	0.846705	82	0.902696	1.04876	0.771579	0.83172	35	1.01203	1.30285	0.784249	0.846705	27	1.00332	1.34466	0.713743	1.06008	3	2.26891	2.26891	2.26891	2.26891	259	0.891816	0.95807	0.826274	0.796717	85	0.962427
Tychonema bourrellyi	Specific Growth Rate	2.239	Bacteria	Cyanobacteria	Cyanophyceae	Oscillatoriales	Phormidiaceae	Tychonema	Mesophile	PhotosystemII	Non-pathogen		416	0.879793	0.927481	0.837445	0.843849	85	0.962427	1.13913	0.806185	0.846705	82	0.902696	1.04876	0.771579	0.83172	35	1.01203	1.30285	0.784249	0.846705	27	1.00332	1.34466	0.713743	1.06008	1	2.23909	2.23909	2.23909	2.23909	259	0.891816	0.95807	0.826274	0.796717	85	0.962427
Vibrio psychroerythrus	Specific Growth Rate	1.278	Bacteria	Proteobacteria	Gammaproteobacteria	Vibrionales	Vibrionaceae	Vibrio	Mesophile	Aerobic	Non-pathogen		416	0.879793	0.927481	0.837445	0.843849	111	0.739235	0.79817	0.686821	0.676672	84	0.754126	0.812354	0.694804	0.735485	1	1.27789	1.27789	1.27789	1.27789	1	1.27789	1.27789	1.27789	1.27789	1	1.27789	1.27789	1.27789	1.27789	259	0.891816	0.95807	0.826274	0.796717	241	0.832691
Xanthomonas campestris	Specific Growth Rate	0.546	Bacteria	Proteobacteria	Gammaproteobacteria	Xanthomonadales	Xanothomonadaceae	Xanthomonas	Mesophile	Aerobic	Pathogen	Arthropod	416	0.879793	0.927481	0.837445	0.843849	111	0.739235	0.79817	0.686821	0.676672	84	0.754126	0.812354	0.694804	0.735485	4	0.712328	1.13804	0.448034	0.598019	1	0.546262	0.546262	0.546262	0.546262	1	0.546262	0.546262	0.546262	0.546262	239	0.891882	0.948192	0.840414	0.866963	241	0.832691
Xylella fastidiosa	Specific Growth Rate	1.375	Bacteria	Proteobacteria	Gammaproteobacteria	Xanthomonadales	Xanthomonadaceae	Xylella	Mesophile	Aerobic	Pathogen	Higher Plants	416	0.879793	0.927481	0.837445	0.843849	111	0.739235	0.79817	0.686821	0.676672	84	0.754126	0.812354	0.694804	0.735485	4	0.712328	1.13804	0.448034	0.598019	2	1.00088	1.37481	0.649776	1.01229	1	1.37481	1.37481	1.37481	1.37481	239	0.891882	0.948192	0.840414	0.866963	241	0.832691
Yersinia enterocolitica	Specific Growth Rate	0.989	Bacteria	Proteobacteria	Gammaproteobacteria	Enterobacteriales	Enterobacteriaceae	Yersinia	Mesophile	Aerobic	Pathogen	Human	416	0.879793	0.927481	0.837445	0.843849	111	0.739235	0.79817	0.686821	0.676672	84	0.754126	0.812354	0.694804	0.735485	35	0.794243	0.872653	0.721468	0.756121	35	0.794243	0.873774	0.724087	0.756121	3	1.10681	1.18764	0.989458	1.14973	239	0.891882	0.948192	0.840414	0.866963	241	0.832691
Yersinia enterocolitica	Specific Growth Rate	1.188	Bacteria	Proteobacteria	Gammaproteobacteria	Enterobacteriales	Enterobacteriaceae	Yersinia	Mesophile	Aerobic	Pathogen	Human	416	0.879793	0.927481	0.837445	0.843849	111	0.739235	0.79817	0.686821	0.676672	84	0.754126	0.812354	0.694804	0.735485	35	0.794243	0.872653	0.721468	0.756121	35	0.794243	0.873774	0.724087	0.756121	3	1.10681	1.18764	0.989458	1.14973	239	0.891882	0.948192	0.840414	0.866963	241	0.832691
Yersinia enterocolitica	Specific Growth Rate	1.15	Bacteria	Proteobacteria	Gammaproteobacteria	Enterobacteriales	Enterobacteriaceae	Yersinia	Mesophile	Aerobic	Pathogen	Human	416	0.879793	0.927481	0.837445	0.843849	111	0.739235	0.79817	0.686821	0.676672	84	0.754126	0.812354	0.694804	0.735485	35	0.794243	0.872653	0.721468	0.756121	35	0.794243	0.873774	0.724087	0.756121	3	1.10681	1.18764	0.989458	1.14973	239	0.891882	0.948192	0.840414	0.866963	241	0.832691
[truncated: 13 more columns]

## Sheet: fig_5ABC
Species	Trait	E	ConKingdom	ConKingdom_len	ConKingdom_ES	ConKingdom_ES_max	ConKingdom_ES_min
Acetobacterium bakii	Specific Growth Rate	0.167	Bacteria	416	0.879793	0.926203	0.838697
Acetobacterium fimetarium	Specific Growth Rate	0.622	Bacteria	416	0.879793	0.926203	0.838697
Acetobacterium z-4290	Specific Growth Rate	0.643	Bacteria	416	0.879793	0.926203	0.838697
Acidibacter ferrireducens	Specific Growth Rate	1.554	Bacteria	416	0.879793	0.926203	0.838697
Acidocella aromatica	Specific Growth Rate	1.065	Bacteria	416	0.879793	0.926203	0.838697
Acidovorax sp. k33	Specific Growth Rate	0.211	Bacteria	416	0.879793	0.926203	0.838697
Aeromonas hydrophila	Specific Growth Rate	0.65	Bacteria	416	0.879793	0.926203	0.838697
Bacillus cereus	Specific Growth Rate	0.84	Bacteria	416	0.879793	0.926203	0.838697
Bacillus cereus	Specific Growth Rate	0.737	Bacteria	416	0.879793	0.926203	0.838697
Bacillus cereus	Specific Growth Rate	0.893	Bacteria	416	0.879793	0.926203	0.838697
Bacillus cereus	Specific Growth Rate	0.875	Bacteria	416	0.879793	0.926203	0.838697
Bacillus cereus	Specific Growth Rate	1.174	Bacteria	416	0.879793	0.926203	0.838697
Bacillus megaterium	Specific Growth Rate	0.903	Bacteria	416	0.879793	0.926203	0.838697
Bacillus megaterium	Specific Growth Rate	0.83	Bacteria	416	0.879793	0.926203	0.838697
Bacillus subtilis	Specific Growth Rate	0.809	Bacteria	416	0.879793	0.926203	0.838697
Bosea eneae	Specific Growth Rate	0.65	Bacteria	416	0.879793	0.926203	0.838697
Brochothrix thermosphacta	Specific Growth Rate	0.67	Bacteria	416	0.879793	0.926203	0.838697
Colwellia hornerae	Specific Growth Rate	0.732	Bacteria	416	0.879793	0.926203	0.838697
Colwellia psychrerythraea	Specific Growth Rate	0.46	Bacteria	416	0.879793	0.926203	0.838697
Colwellia psychrotropica	Specific Growth Rate	0.447	Bacteria	416	0.879793	0.926203	0.838697
Erwinia amylovora	Specific Growth Rate	0.702	Bacteria	416	0.879793	0.926203	0.838697
Escherichia coli	Specific Growth Rate	1.329	Bacteria	416	0.879793	0.926203	0.838697
Escherichia coli	Specific Growth Rate	0.594	Bacteria	416	0.879793	0.926203	0.838697
Escherichia coli	Specific Growth Rate	0.849	Bacteria	416	0.879793	0.926203	0.838697
Escherichia coli	Specific Growth Rate	0.78	Bacteria	416	0.879793	0.926203	0.838697
Escherichia coli	Specific Growth Rate	0.862	Bacteria	416	0.879793	0.926203	0.838697
Escherichia coli	Specific Growth Rate	1.227	Bacteria	416	0.879793	0.926203	0.838697
Escherichia coli	Specific Growth Rate	0.823	Bacteria	416	0.879793	0.926203	0.838697
Escherichia coli	Specific Growth Rate	0.703	Bacteria	416	0.879793	0.926203	0.838697
Escherichia coli	Specific Growth Rate	0.65	Bacteria	416	0.879793	0.926203	0.838697
Escherichia coli	Specific Growth Rate	0.654	Bacteria	416	0.879793	0.926203	0.838697
Escherichia coli	Specific Growth Rate	0.643	Bacteria	416	0.879793	0.926203	0.838697
Escherichia coli	Specific Growth Rate	0.756	Bacteria	416	0.879793	0.926203	0.838697
Escherichia coli	Specific Growth Rate	0.897	Bacteria	416	0.879793	0.926203	0.838697
Escherichia coli	Specific Growth Rate	0.735	Bacteria	416	0.879793	0.926203	0.838697
Escherichia coli	Specific Growth Rate	0.736	Bacteria	416	0.879793	0.926203	0.838697
Escherichia coli	Specific Growth Rate	0.38	Bacteria	416	0.879793	0.926203	0.838697
Escherichia coli	Specific Growth Rate	1.024	Bacteria	416	0.879793	0.926203	0.838697
Escherichia coli	Specific Growth Rate	0.609	Bacteria	416	0.879793	0.926203	0.838697
Escherichia coli	Specific Growth Rate	0.425	Bacteria	416	0.879793	0.926203	0.838697
Flavobacterium limicola	Specific Growth Rate	0.509	Bacteria	416	0.879793	0.926203	0.838697
Gelidibacter gilvus	Specific Growth Rate	0.634	Bacteria	416	0.879793	0.926203	0.838697
Gelidibacter sp.	Specific Growth Rate	0.889	Bacteria	416	0.879793	0.926203	0.838697
Glaciecola punicea	Specific Growth Rate	1.113	Bacteria	416	0.879793	0.926203	0.838697
Glaciecola punicea	Specific Growth Rate	0.738	Bacteria	416	0.879793	0.926203	0.838697
Halomonas campisalis	Specific Growth Rate	1.174	Bacteria	416	0.879793	0.926203	0.838697
Halomonas elongata	Specific Growth Rate	0.893	Bacteria	416	0.879793	0.926203	0.838697
Halomonas elongata	Specific Growth Rate	1.151	Bacteria	416	0.879793	0.926203	0.838697
Halomonas elongata	Specific Growth Rate	0.777	Bacteria	416	0.879793	0.926203	0.838697
Halomonas halodenitrificans	Specific Growth Rate	0.679	Bacteria	416	0.879793	0.926203	0.838697
Halomonas halodenitrificans	Specific Growth Rate	0.787	Bacteria	416	0.879793	0.926203	0.838697
Halomonas halodenitrificans	Specific Growth Rate	0.961	Bacteria	416	0.879793	0.926203	0.838697
Halomonas halodenitrificans	Specific Growth Rate	0.778	Bacteria	416	0.879793	0.926203	0.838697
Halomonas subglaciescola	Specific Growth Rate	0.892	Bacteria	416	0.879793	0.926203	0.838697
Halomonas subglaciescola	Specific Growth Rate	1.099	Bacteria	416	0.879793	0.926203	0.838697
Halomonas subglaciescola	Specific Growth Rate	0.908	Bacteria	416	0.879793	0.926203	0.838697
Halomonas subglaciescola	Specific Growth Rate	0.833	Bacteria	416	0.879793	0.926203	0.838697
Halomonas subglaciescola	Specific Growth Rate	0.39	Bacteria	416	0.879793	0.926203	0.838697
Herbaspirillum sp. k1	Specific Growth Rate	0.381	Bacteria	416	0.879793	0.926203	0.838697
Klebsiella oxytoca	Specific Growth Rate	0.653	Bacteria	416	0.879793	0.926203	0.838697
Klebsiella pneumoniae	Specific Growth Rate	0.931	Bacteria	416	0.879793	0.926203	0.838697
Listeria monocytogenes	Specific Growth Rate	0.705	Bacteria	416	0.879793	0.926203	0.838697
Listeria monocytogenes	Specific Growth Rate	0.796	Bacteria	416	0.879793	0.926203	0.838697
Listeria monocytogenes	Specific Growth Rate	0.771	Bacteria	416	0.879793	0.926203	0.838697
Listeria monocytogenes	Specific Growth Rate	0.886	Bacteria	416	0.879793	0.926203	0.838697
Listeria monocytogenes	Specific Growth Rate	0.757	Bacteria	416	0.879793	0.926203	0.838697
Listeria monocytogenes	Specific Growth Rate	0.525	Bacteria	416	0.879793	0.926203	0.838697
Listeria monocytogenes	Specific Growth Rate	0.597	Bacteria	416	0.879793	0.926203	0.838697
Listeria monocytogenes	Specific Growth Rate	0.712	Bacteria	416	0.879793	0.926203	0.838697
Listeria monocytogenes	Specific Growth Rate	0.704	Bacteria	416	0.879793	0.926203	0.838697
Listeria monocytogenes	Specific Growth Rate	0.681	Bacteria	416	0.879793	0.926203	0.838697
Listeria monocytogenes	Specific Growth Rate	0.69	Bacteria	416	0.879793	0.926203	0.838697
Listeria monocytogenes	Specific Growth Rate	0.987	Bacteria	416	0.879793	0.926203	0.838697
Marinobacter alkaliphilus	Specific Growth Rate	0.507	Bacteria	416	0.879793	0.926203	0.838697
Marinobacter alkaliphilus	Specific Growth Rate	0.562	Bacteria	416	0.879793	0.926203	0.838697
Moritella marina	Specific Growth Rate	0.845	Bacteria	416	0.879793	0.926203	0.838697
Moritella marina	Specific Growth Rate	1.128	Bacteria	416	0.879793	0.926203	0.838697
Nocardioides sp. k44	Specific Growth Rate	0.815	Bacteria	416	0.879793	0.926203	0.838697
Planococcus halocryophilus	Specific Growth Rate	0.885	Bacteria	416	0.879793	0.926203	0.838697
Profundimonas piezophila	Specific Growth Rate	0.01	Bacteria	416	0.879793	0.926203	0.838697
Pseudoalteromonas antarctica	Specific Growth Rate	0.532	Bacteria	416	0.879793	0.926203	0.838697
Pseudoalteromonas haloplanktis	Specific Growth Rate	0.507	Bacteria	416	0.879793	0.926203	0.838697
Pseudomonas fluorescens	Specific Growth Rate	0.654	Bacteria	416	0.879793	0.926203	0.838697
Pseudomonas fluorescens	Specific Growth Rate	0.556	Bacteria	416	0.879793	0.926203	0.838697
Pseudomonas putida	Specific Growth Rate	0.644	Bacteria	416	0.879793	0.926203	0.838697
Pseudomonas sp. k104	Specific Growth Rate	0.45	Bacteria	416	0.879793	0.926203	0.838697
Psychrobacter glacincola	Specific Growth Rate	0.571	Bacteria	416	0.879793	0.926203	0.838697
Psychrobacter glacincola	Specific Growth Rate	0.507	Bacteria	416	0.879793	0.926203	0.838697
Psychrobacter glacincola	Specific Growth Rate	0.477	Bacteria	416	0.879793	0.926203	0.838697
Psychrobacter muriicola	Specific Growth Rate	1.244	Bacteria	416	0.879793	0.926203	0.838697
Psychroflexus torquis	Specific Growth Rate	0.37	Bacteria	416	0.879793	0.926203	0.838697
Ralstonia sp. k8	Specific Growth Rate	1.194	Bacteria	416	0.879793	0.926203	0.838697
Rhodanobacter sp. k27	Specific Growth Rate	0.39	Bacteria	416	0.879793	0.926203	0.838697
Salmonella enterica	Specific Growth Rate	0.752	Bacteria	416	0.879793	0.926203	0.838697
Salmonella enterica	Specific Growth Rate	0.462	Bacteria	416	0.879793	0.926203	0.838697
Serratia marcescens	Specific Growth Rate	0.585	Bacteria	416	0.879793	0.926203	0.838697
Shewanella gelidimarina	Specific Growth Rate	0.666	Bacteria	416	0.879793	0.926203	0.838697
Shewanella gelidimarina	Specific Growth Rate	0.481	Bacteria	416	0.879793	0.926203	0.838697
Shewanella gelidimarina	Specific Growth Rate	0.608	Bacteria	416	0.879793	0.926203	0.838697
Shewanella gelidimarina	Specific Growth Rate	0.661	Bacteria	416	0.879793	0.926203	0.838697
Shewanella gelidimarina	Specific Growth Rate	0.483	Bacteria	416	0.879793	0.926203	0.838697
Sphingobacterium sp. k112	Specific Growth Rate	0.526	Bacteria	416	0.879793	0.926203	0.838697
Sphingomonas sp. k101	Specific Growth Rate	0.323	Bacteria	416	0.879793	0.926203	0.838697
Sphingomonas sp. k6	Specific Growth Rate	0.647	Bacteria	416	0.879793	0.926203	0.838697
Sphingomonas sp. k74	Specific Growth Rate	0.358	Bacteria	416	0.879793	0.926203	0.838697
Sphingomonas sp. mt1	Specific Growth Rate	0.386	Bacteria	416	0.879793	0.926203	0.838697
Spiroplasma 277f	Specific Growth Rate	1.117	Bacteria	416	0.879793	0.926203	0.838697
Spiroplasma apis	Specific Growth Rate	1.008	Bacteria	416	0.879793	0.926203	0.838697
Spiroplasma apis	Specific Growth Rate	1.797	Bacteria	416	0.879793	0.926203	0.838697
Spiroplasma apis	Specific Growth Rate	1.134	Bacteria	416	0.879793	0.926203	0.838697
Spiroplasma apis	Specific Growth Rate	0.742	Bacteria	416	0.879793	0.926203	0.838697
Spiroplasma apis	Specific Growth Rate	0.965	Bacteria	416	0.879793	0.926203	0.838697
Spiroplasma bius-1	Specific Growth Rate	1.013	Bacteria	416	0.879793	0.926203	0.838697
Spiroplasma cantharicola	Specific Growth Rate	1.065	Bacteria	416	0.879793	0.926203	0.838697
Spiroplasma cantharicola	Specific Growth Rate	0.824	Bacteria	416	0.879793	0.926203	0.838697
Spiroplasma cantharicola	Specific Growth Rate	1.276	Bacteria	416	0.879793	0.926203	0.838697
Spiroplasma chinense	Specific Growth Rate	0.794	Bacteria	416	0.879793	0.926203	0.838697
Spiroplasma citri	Specific Growth Rate	2.181	Bacteria	416	0.879793	0.926203	0.838697
Spiroplasma citri	Specific Growth Rate	1.193	Bacteria	416	0.879793	0.926203	0.838697
Spiroplasma citri	Specific Growth Rate	2.212	Bacteria	416	0.879793	0.926203	0.838697
Spiroplasma citri	Specific Growth Rate	1.986	Bacteria	416	0.879793	0.926203	0.838697
Spiroplasma clarkii	Specific Growth Rate	0.868	Bacteria	416	0.879793	0.926203	0.838697
Spiroplasma culicicola	Specific Growth Rate	0.937	Bacteria	416	0.879793	0.926203	0.838697
Spiroplasma culicicola	Specific Growth Rate	1.107	Bacteria	416	0.879793	0.926203	0.838697
Spiroplasma df-1	Specific Growth Rate	1.515	Bacteria	416	0.879793	0.926203	0.838697
Spiroplasma diminutum	Specific Growth Rate	0.922	Bacteria	416	0.879793	0.926203	0.838697
Spiroplasma du-1	Specific Growth Rate	0.994	Bacteria	416	0.879793	0.926203	0.838697
Spiroplasma ea-1	Specific Growth Rate	1.473	Bacteria	416	0.879793	0.926203	0.838697
Spiroplasma ec-1	Specific Growth Rate	0.884	Bacteria	416	0.879793	0.926203	0.838697
Spiroplasma floricola	Specific Growth Rate	0.879	Bacteria	416	0.879793	0.926203	0.838697
Spiroplasma floricola	Specific Growth Rate	0.923	Bacteria	416	0.879793	0.926203	0.838697
Spiroplasma floricola	Specific Growth Rate	0.95	Bacteria	416	0.879793	0.926203	0.838697
Spiroplasma hyos-1	Specific Growth Rate	1.077	Bacteria	416	0.879793	0.926203	0.838697
Spiroplasma i-25	Specific Growth Rate	1.072	Bacteria	416	0.879793	0.926203	0.838697
Spiroplasma ld-1	Specific Growth Rate	1.061	Bacteria	416	0.879793	0.926203	0.838697
Spiroplasma ld-1	Specific Growth Rate	2.936	Bacteria	416	0.879793	0.926203	0.838697
Spiroplasma meliferum	Specific Growth Rate	1.242	Bacteria	416	0.879793	0.926203	0.838697
Spiroplasma mirum	Specific Growth Rate	2.213	Bacteria	416	0.879793	0.926203	0.838697
Spiroplasma monobiae	Specific Growth Rate	0.859	Bacteria	416	0.879793	0.926203	0.838697
Spiroplasma n525	Specific Growth Rate	1.302	Bacteria	416	0.879793	0.926203	0.838697
Spiroplasma pals-1	Specific Growth Rate	1.173	Bacteria	416	0.879793	0.926203	0.838697
Spiroplasma plhs-1	Specific Growth Rate	0.999	Bacteria	416	0.879793	0.926203	0.838697
Spiroplasma pup-1	Specific Growth Rate	1.512	Bacteria	416	0.879793	0.926203	0.838697
Spiroplasma sabaudiense	Specific Growth Rate	0.937	Bacteria	416	0.879793	0.926203	0.838697
Spiroplasma taas-1	Specific Growth Rate	1.377	Bacteria	416	0.879793	0.926203	0.838697
Spiroplasma taas-2	Specific Growth Rate	1.048	Bacteria	416	0.879793	0.926203	0.838697
Spiroplasma tabs-1	Specific Growth Rate	1.199	Bacteria	416	0.879793	0.926203	0.838697
Spiroplasma tabs-2	Specific Growth Rate	1.211	Bacteria	416	0.879793	0.926203	0.838697
Spiroplasma tals-2	Specific Growth Rate	2.382	Bacteria	416	0.879793	0.926203	0.838697
Spiroplasma tass-1	Specific Growth Rate	0.653	Bacteria	416	0.879793	0.926203	0.838697
Spiroplasma taus-1	Specific Growth Rate	3.158	Bacteria	416	0.879793	0.926203	0.838697
Spiroplasma tg-1	Specific Growth Rate	1.131	Bacteria	416	0.879793	0.926203	0.838697
Spiroplasma tius-1	Specific Growth Rate	0.867	Bacteria	416	0.879793	0.926203	0.838697
Spiroplasma tn-1	Specific Growth Rate	0.9	Bacteria	416	0.879793	0.926203	0.838697
Spiroplasma velocicrescens	Specific Growth Rate	1.03	Bacteria	416	0.879793	0.926203	0.838697
Spiroplasma w115	Specific Growth Rate	0.854	Bacteria	416	0.879793	0.926203	0.838697
Staphylococcus aureus	Specific Growth Rate	1.044	Bacteria	416	0.879793	0.926203	0.838697
Staphylococcus xylosus	Specific Growth Rate	1.439	Bacteria	416	0.879793	0.926203	0.838697
Sulfobacillus benefaciens	Specific Growth Rate	1.428	Bacteria	416	0.879793	0.926203	0.838697
Vibrio psychroerythrus	Specific Growth Rate	1.278	Bacteria	416	0.879793	0.926203	0.838697
Xanthomonas campestris	Specific Growth Rate	0.546	Bacteria	416	0.879793	0.926203	0.838697
Xylella fastidiosa	Specific Growth Rate	1.375	Bacteria	416	0.879793	0.926203	0.838697
Yersinia enterocolitica	Specific Growth Rate	0.989	Bacteria	416	0.879793	0.926203	0.838697
Yersinia enterocolitica	Specific Growth Rate	1.188	Bacteria	416	0.879793	0.926203	0.838697
Yersinia enterocolitica	Specific Growth Rate	1.15	Bacteria	416	0.879793	0.926203	0.838697
Haloarcula vallismortis	Specific Growth Rate	0.333	Archaea	82	0.950374	1.09028	0.822354
Halobacterium sp. acam32	Specific Growth Rate	1.113	Archaea	82	0.950374	1.09028	0.822354
Halobacterium sp. acam34	Specific Growth Rate	0.894	Archaea	82	0.950374	1.09028	0.822354
Halobaculum gomorrense	Specific Growth Rate	0.384	Archaea	82	0.950374	1.09028	0.822354
Haloferax volcanii	Specific Growth Rate	0.347	Archaea	82	0.950374	1.09028	0.822354
Halorubrum saccharovorum	Specific Growth Rate	0.405	Archaea	82	0.950374	1.09028	0.822354
Natrialba asiatica	Specific Growth Rate	0.386	Archaea	82	0.950374	1.09028	0.822354
Natronobacterium gregoryi	Specific Growth Rate	0.409	Archaea	82	0.950374	1.09028	0.822354
Natronococcus occultus	Specific Growth Rate	0.608	Archaea	82	0.950374	1.09028	0.822354
Natronomonas pharaonis	Specific Growth Rate	0.577	Archaea	82	0.950374	1.09028	0.822354
Natronorubrum bangense	Specific Growth Rate	0.454	Archaea	82	0.950374	1.09028	0.822354
Acidithiobacillus ferrivorans	Specific Growth Rate	1.875	Bacteria	416	0.879793	0.926203	0.838697
Sulfobacillus thermotolerans	Specific Growth Rate	1.577	Bacteria	416	0.879793	0.926203	0.838697
Hydrogenophaga pseudoflava	Specific Growth Rate	0.677	Bacteria	416	0.879793	0.926203	0.838697
Hydrogenophaga pseudoflava	Specific Growth Rate	0.642	Bacteria	416	0.879793	0.926203	0.838697
Hydrogenophaga pseudoflava	Specific Growth Rate	0.534	Bacteria	416	0.879793	0.926203	0.838697
Anabaena bergii	Specific Growth Rate	0.49	Bacteria	416	0.879793	0.926203	0.838697
Anabaena macrospora	Specific Growth Rate	0.295	Bacteria	416	0.879793	0.926203	0.838697
Anabaena sp.	Specific Growth Rate	0.469	Bacteria	416	0.879793	0.926203	0.838697
Anabaena sp. pcc7122	Specific Growth Rate	0.493	Bacteria	416	0.879793	0.926203	0.838697
Anabaena spiroides	Specific Growth Rate	0.01	Bacteria	416	0.879793	0.926203	0.838697
Anabaena ucrainica	Specific Growth Rate	1.366	Bacteria	416	0.879793	0.926203	0.838697
Aphanizomenon flosaquae	Specific Growth Rate	0.162	Bacteria	416	0.879793	0.926203	0.838697
Aphanizomenon gracile	Specific Growth Rate	0.856	Bacteria	416	0.879793	0.926203	0.838697
Aphanizomenon gracile	Specific Growth Rate	0.181	Bacteria	416	0.879793	0.926203	0.838697
Aphanizomenon ovalisporum	Specific Growth Rate	0.49	Bacteria	416	0.879793	0.926203	0.838697
Cylindrospermopsis raciborskii	Specific Growth Rate	1.885	Bacteria	416	0.879793	0.926203	0.838697
Cylindrospermopsis raciborskii	Specific Growth Rate	1.227	Bacteria	416	0.879793	0.926203	0.838697
Cylindrospermopsis raciborskii	Specific Growth Rate	0.458	Bacteria	416	0.879793	0.926203	0.838697
Cylindrospermopsis raciborskii	Specific Growth Rate	0.459	Bacteria	416	0.879793	0.926203	0.838697
Cylindrospermopsis raciborskii	Specific Growth Rate	0.449	Bacteria	416	0.879793	0.926203	0.838697
Cylindrospermopsis raciborskii	Specific Growth Rate	0.421	Bacteria	416	0.879793	0.926203	0.838697
Cylindrospermopsis raciborskii	Specific Growth Rate	0.364	Bacteria	416	0.879793	0.926203	0.838697
Cylindrospermopsis raciborskii	Specific Growth Rate	0.343	Bacteria	416	0.879793	0.926203	0.838697
Cylindrospermopsis raciborskii	Specific Growth Rate	4.254	Bacteria	416	0.879793	0.926203	0.838697
Cylindrospermopsis raciborskii	Specific Growth Rate	0.478	Bacteria	416	0.879793	0.926203	0.838697
Cylindrospermopsis raciborskii	Specific Growth Rate	3.481	Bacteria	416	0.879793	0.926203	0.838697
Cylindrospermopsis raciborskii	Specific Growth Rate	2.026	Bacteria	416	0.879793	0.926203	0.838697
Limnothrix redekei	Specific Growth Rate	0.712	Bacteria	416	0.879793	0.926203	0.838697
Limnothrix redekei	Specific Growth Rate	0.835	Bacteria	416	0.879793	0.926203	0.838697
Microcystis aeruginosa	Specific Growth Rate	2.054	Bacteria	416	0.879793	0.926203	0.838697
Microcystis aeruginosa	Specific Growth Rate	1.417	Bacteria	416	0.879793	0.926203	0.838697
Microcystis aeruginosa	Specific Growth Rate	1.419	Bacteria	416	0.879793	0.926203	0.838697
Microcystis aeruginosa	Specific Growth Rate	0.632	Bacteria	416	0.879793	0.926203	0.838697
Microcystis aeruginosa	Specific Growth Rate	1.74	Bacteria	416	0.879793	0.926203	0.838697
Microcystis aeruginosa	Specific Growth Rate	0.458	Bacteria	416	0.879793	0.926203	0.838697
Microcystis wesenbergii	Specific Growth Rate	0.225	Bacteria	416	0.879793	0.926203	0.838697
N-fixing unicellular cyanobacterium strain a 2.5	Specific Growth Rate	2.207	Bacteria	416	0.879793	0.926203	0.838697
N-fixing unicellular cyanobacterium strain p-3	Specific Growth Rate	1.897	Bacteria	416	0.879793	0.926203	0.838697
N-fixing unicellular cyanobacterium strain p-7	Specific Growth Rate	11.665	Bacteria	416	0.879793	0.926203	0.838697
Oscillatoria e17	Specific Growth Rate	0.607	Bacteria	416	0.879793	0.926203	0.838697
Oscillatoria o-salt	Specific Growth Rate	0.871	Bacteria	416	0.879793	0.926203	0.838697
Phormidium e11a	Specific Growth Rate	1.511	Bacteria	416	0.879793	0.926203	0.838697
Phormidium e11b	Specific Growth Rate	0.303	Bacteria	416	0.879793	0.926203	0.838697
Phormidium e12	Specific Growth Rate	0.337	Bacteria	416	0.879793	0.926203	0.838697
Phormidium e18	Specific Growth Rate	0.417	Bacteria	416	0.879793	0.926203	0.838697
Phormidium e2	Specific Growth Rate	1.91	Bacteria	416	0.879793	0.926203	0.838697
Phormidium e5	Specific Growth Rate	1.509	Bacteria	416	0.879793	0.926203	0.838697
Phormidium e6a	Specific Growth Rate	0.303	Bacteria	416	0.879793	0.926203	0.838697
Phormidium e7	Specific Growth Rate	1.91	Bacteria	416	0.879793	0.926203	0.838697
Phormidium o043	Specific Growth Rate	0.656	Bacteria	416	0.879793	0.926203	0.838697
Phormidium o099	Specific Growth Rate	1.06	Bacteria	416	0.879793	0.926203	0.838697
Phormidium o102	Specific Growth Rate	0.339	Bacteria	416	0.879793	0.926203	0.838697
Phormidium o104	Specific Growth Rate	1.438	Bacteria	416	0.879793	0.926203	0.838697
Phormidium o152	Specific Growth Rate	0.728	Bacteria	416	0.879793	0.926203	0.838697
Phormidium o154	Specific Growth Rate	0.085	Bacteria	416	0.879793	0.926203	0.838697
Phormidium o157	Specific Growth Rate	1.765	Bacteria	416	0.879793	0.926203	0.838697
Phormidium o160	Specific Growth Rate	0.103	Bacteria	416	0.879793	0.926203	0.838697
Phormidium o202	Specific Growth Rate	0.475	Bacteria	416	0.879793	0.926203	0.838697
Phormidium o203	Specific Growth Rate	2.018	Bacteria	416	0.879793	0.926203	0.838697
Phormidium o204	Specific Growth Rate	0.847	Bacteria	416	0.879793	0.926203	0.838697
Phormidium o210	Specific Growth Rate	2.247	Bacteria	416	0.879793	0.926203	0.838697
Phormidium o211	Specific Growth Rate	1.28	Bacteria	416	0.879793	0.926203	0.838697
Planktothrix agardhii	Specific Growth Rate	0.556	Bacteria	416	0.879793	0.926203	0.838697
Prochlorococcus marinus	Specific Growth Rate	0.521	Bacteria	416	0.879793	0.926203	0.838697
Prochlorococcus marinus	Specific Growth Rate	0.944	Bacteria	416	0.879793	0.926203	0.838697
Prochlorococcus marinus	Specific Growth Rate	0.979	Bacteria	416	0.879793	0.926203	0.838697
Prochlorococcus marinus	Specific Growth Rate	0.772	Bacteria	416	0.879793	0.926203	0.838697
Prochlorococcus marinus	Specific Growth Rate	0.731	Bacteria	416	0.879793	0.926203	0.838697
Prochlorococcus marinus	Specific Growth Rate	0.902	Bacteria	416	0.879793	0.926203	0.838697
Prochlorococcus marinus	Specific Growth Rate	1.017	Bacteria	416	0.879793	0.926203	0.838697
Sphaerospermopsis aphanizomenoides	Specific Growth Rate	0.371	Bacteria	416	0.879793	0.926203	0.838697
Synechococcus wh8103	Specific Growth Rate	0.91	Bacteria	416	0.879793	0.926203	0.838697
Synechocystis minima	Specific Growth Rate	0.407	Bacteria	416	0.879793	0.926203	0.838697
Trichodesmium erythraeum	Specific Growth Rate	2.269	Bacteria	416	0.879793	0.926203	0.838697
Trichodesmium erythraeum	Specific Growth Rate	3.915	Bacteria	416	0.879793	0.926203	0.838697
Trichodesmium erythraeum	Specific Growth Rate	1.081	Bacteria	416	0.879793	0.926203	0.838697
Tychonema bourrellyi	Specific Growth Rate	2.239	Bacteria	416	0.879793	0.926203	0.838697
Brevibacterium sp. cr3/1/15	Specific Growth Rate	1.013	Bacteria	416	0.879793	0.926203	0.838697
Desulfitobacterium dehalogenans	Specific Growth Rate	0.806	Bacteria	416	0.879793	0.926203	0.838697
Desulfobacter curvatus	Specific Growth Rate	0.802	Bacteria	416	0.879793	0.926203	0.838697
Desulforhopalus vacuolatus	Specific Growth Rate	0.616	Bacteria	416	0.879793	0.926203	0.838697
Enterococcus faecalis	Specific Growth Rate	0.832	Bacteria	416	0.879793	0.926203	0.838697
Halanaerobium alcaliphilum	Specific Growth Rate	1.146	Bacteria	416	0.879793	0.926203	0.838697
Lactobacillus paracasei	Specific Growth Rate	0.947	Bacteria	416	0.879793	0.926203	0.838697
Lactococcus lactis	Specific Growth Rate	0.65	Bacteria	416	0.879793	0.926203	0.838697
Lactococcus lactis	Specific Growth Rate	0.172	Bacteria	416	0.879793	0.926203	0.838697
Lactococcus piscium	Specific Growth Rate	0.725	Bacteria	416	0.879793	0.926203	0.838697
Streptococcus thermophilus	Specific Growth Rate	1.378	Bacteria	416	0.879793	0.926203	0.838697
Streptococcus thermophilus	Specific Growth Rate	1.008	Bacteria	416	0.879793	0.926203	0.838697
Streptococcus thermophilus	Specific Growth Rate	0.925	Bacteria	416	0.879793	0.926203	0.838697
Streptococcus thermophilus	Specific Growth Rate	0.829	Bacteria	416	0.879793	0.926203	0.838697
Streptococcus thermophilus	Specific Growth Rate	0.946	Bacteria	416	0.879793	0.926203	0.838697
Trichococcus patagoniensis	Specific Growth Rate	0.537	Bacteria	416	0.879793	0.926203	0.838697
Desulfofaba gelida	Specific Growth Rate	1.043	Bacteria	416	0.879793	0.926203	0.838697
Desulfofrigus fragile	Specific Growth Rate	0.378	Bacteria	416	0.879793	0.926203	0.838697
Desulfofrigus oceanense	Specific Growth Rate	1.189	Bacteria	416	0.879793	0.926203	0.838697
Desulfotalea arctica	Specific Growth Rate	0.383	Bacteria	416	0.879793	0.926203	0.838697
Desulfotalea psychrophila	Specific Growth Rate	0.628	Bacteria	416	0.879793	0.926203	0.838697
Heliobacillus mobilis	Specific Growth Rate	1.344	Bacteria	416	0.879793	0.926203	0.838697
Acetobacterium carbinolicum	Specific Growth Rate	1.045	Bacteria	416	0.879793	0.926203	0.838697
Acetobacterium paludosum	Specific Growth Rate	0.509	Bacteria	416	0.879793	0.926203	0.838697
Acetobacterium tundrae	Specific Growth Rate	1.409	Bacteria	416	0.879793	0.926203	0.838697
Acetobacterium tundrae	Specific Growth Rate	0.597	Bacteria	416	0.879793	0.926203	0.838697
Acetobacterium z-4092	Specific Growth Rate	0.526	Bacteria	416	0.879793	0.926203	0.838697
Acetobacterium z-4391	Specific Growth Rate	0.169	Bacteria	416	0.879793	0.926203	0.838697
Blautia producta	Specific Growth Rate	2.229	Bacteria	416	0.879793	0.926203	0.838697
Thermoanaerobacter kivui	Specific Growth Rate	2.089	Bacteria	416	0.879793	0.926203	0.838697
Colwellia demingiae	Specific Growth Rate	2.21	Bacteria	416	0.879793	0.926203	0.838697
Escherichia coli	Specific Growth Rate	1.083	Bacteria	416	0.879793	0.926203	0.838697
Escherichia coli	Specific Growth Rate	1.102	Bacteria	416	0.879793	0.926203	0.838697
Halomonas elongata	Specific Growth Rate	1.054	Bacteria	416	0.879793	0.926203	0.838697
Halomonas subglaciescola	Specific Growth Rate	1.069	Bacteria	416	0.879793	0.926203	0.838697
Spiroplasma cantharicola	Specific Growth Rate	1.816	Bacteria	416	0.879793	0.926203	0.838697
Spiroplasma citri	Specific Growth Rate	2.192	Bacteria	416	0.879793	0.926203	0.838697
Spiroplasma citri	Specific Growth Rate	2.033	Bacteria	416	0.879793	0.926203	0.838697
Spiroplasma citri	Specific Growth Rate	0.701	Bacteria	416	0.879793	0.926203	0.838697
Staphylococcus aureus	Specific Growth Rate	1.529	Bacteria	416	0.879793	0.926203	0.838697
Staphylococcus aureus	Specific Growth Rate	1.522	Bacteria	416	0.879793	0.926203	0.838697
Staphylococcus aureus	Specific Growth Rate	1.28	Bacteria	416	0.879793	0.926203	0.838697
Staphylococcus xylosus	Specific Growth Rate	1.616	Bacteria	416	0.879793	0.926203	0.838697
Staphylococcus xylosus	Specific Growth Rate	1.42	Bacteria	416	0.879793	0.926203	0.838697
Staphylococcus xylosus	Specific Growth Rate	1.467	Bacteria	416	0.879793	0.926203	0.838697
Staphylococcus xylosus	Specific Growth Rate	1.148	Bacteria	416	0.879793	0.926203	0.838697
Halobacterium salinarum	Specific Growth Rate	0.332	Archaea	82	0.950374	1.09028	0.822354
Hydrogenophaga pseudoflava	Specific Growth Rate	2.589	Bacteria	416	0.879793	0.926203	0.838697
Merismopedia tenuissima	Specific Growth Rate	4.26	Bacteria	416	0.879793	0.926203	0.838697
Oscillatoria sp.	Specific Growth Rate	0.305	Bacteria	416	0.879793	0.926203	0.838697
Phormidium o120	Specific Growth Rate	0.302	Bacteria	416	0.879793	0.926203	0.838697
Phormidium simplicissimum	Specific Growth Rate	0.143	Bacteria	416	0.879793	0.926203	0.838697
Planktothrix agardhii	Specific Growth Rate	1.793	Bacteria	416	0.879793	0.926203	0.838697
Planktothrix agardhii	Specific Growth Rate	1.31	Bacteria	416	0.879793	0.926203	0.838697
Synechococcus elongatus	Specific Growth Rate	1.589	Bacteria	416	0.879793	0.926203	0.838697
Brevibacterium sp.	Specific Growth Rate	3.424	Bacteria	416	0.879793	0.926203	0.838697
Brevibacterium sp.	Specific Growth Rate	0.01	Bacteria	416	0.879793	0.926203	0.838697
Brevibacterium sp. cr3/1/15	Specific Growth Rate	0.01	Bacteria	416	0.879793	0.926203	0.838697
Caloramator fervidus	Specific Growth Rate	3.371	Bacteria	416	0.879793	0.926203	0.838697
Clostridium autoethanogenum	Specific Growth Rate	1.23	Bacteria	416	0.879793	0.926203	0.838697
Ruminiclostridium thermosuccinogenes	Specific Growth Rate	1.084	Bacteria	416	0.879793	0.926203	0.838697
Thermoanaerobacter kivui	Specific Growth Rate	1.07	Bacteria	416	0.879793	0.926203	0.838697
Aeribacillus pallidus	Specific Growth Rate	0.687	Bacteria	416	0.879793	0.926203	0.838697
Alicyclobacillus acidocaldarius	Specific Growth Rate	0.395	Bacteria	416	0.879793	0.926203	0.838697
Alicyclobacillus acidocaldarius	Specific Growth Rate	0.403	Bacteria	416	0.879793	0.926203	0.838697
Alicyclobacillus acidocaldarius	Specific Growth Rate	1.639	Bacteria	416	0.879793	0.926203	0.838697
Bacillus megaterium	Specific Growth Rate	0.679	Bacteria	416	0.879793	0.926203	0.838697
Bacillus megaterium	Specific Growth Rate	0.58	Bacteria	416	0.879793	0.926203	0.838697
Bacillus megaterium	Specific Growth Rate	0.99	Bacteria	416	0.879793	0.926203	0.838697
Bacillus megaterium	Specific Growth Rate	0.364	Bacteria	416	0.879793	0.926203	0.838697
Bacillus sp. a2	Specific Growth Rate	0.55	Bacteria	416	0.879793	0.926203	0.838697
Bacillus sp. f70	Specific Growth Rate	1.386	Bacteria	416	0.879793	0.926203	0.838697
Deinococcus geothermalis	Specific Growth Rate	0.822	Bacteria	416	0.879793	0.926203	0.838697
Deinococcus murrayi	Specific Growth Rate	0.484	Bacteria	416	0.879793	0.926203	0.838697
Escherichia coli	Specific Growth Rate	0.443	Bacteria	416	0.879793	0.926203	0.838697
Escherichia coli	Specific Growth Rate	0.833	Bacteria	416	0.879793	0.926203	0.838697
Escherichia coli	Specific Growth Rate	0.633	Bacteria	416	0.879793	0.926203	0.838697
Escherichia coli	Specific Growth Rate	0.793	Bacteria	416	0.879793	0.926203	0.838697
Escherichia coli	Specific Growth Rate	0.943	Bacteria	416	0.879793	0.926203	0.838697
Geobacillus caldotenax	Specific Growth Rate	1.086	Bacteria	416	0.879793	0.926203	0.838697
Geobacillus caldotenax	Specific Growth Rate	1.046	Bacteria	416	0.879793	0.926203	0.838697
Geobacillus caldoxylosilyticus	Specific Growth Rate	0.621	Bacteria	416	0.879793	0.926203	0.838697
Geobacillus stearothermophilus	Specific Growth Rate	1.424	Bacteria	416	0.879793	0.926203	0.838697
Geobacillus thermodenitrificans	Specific Growth Rate	1.583	Bacteria	416	0.879793	0.926203	0.838697
Geobacillus thermoleovorans	Specific Growth Rate	1.001	Bacteria	416	0.879793	0.926203	0.838697
Geobacillus thermoleovorans	Specific Growth Rate	1.099	Bacteria	416	0.879793	0.926203	0.838697
Isosphaera pallida	Specific Growth Rate	1.689	Bacteria	416	0.879793	0.926203	0.838697
Marinithermus hydrothermalis	Specific Growth Rate	1.019	Bacteria	416	0.879793	0.926203	0.838697
Meiothermus chliarophilus	Specific Growth Rate	0.449	Bacteria	416	0.879793	0.926203	0.838697
Meiothermus chliarophilus	Specific Growth Rate	0.697	Bacteria	416	0.879793	0.926203	0.838697
Pseudomonas aeruginosa	Specific Growth Rate	0.394	Bacteria	416	0.879793	0.926203	0.838697
Pseudoxanthomonas taiwanensis	Specific Growth Rate	0.65	Bacteria	416	0.879793	0.926203	0.838697
Ralstonia sp. phs1	Specific Growth Rate	0.547	Bacteria	416	0.879793	0.926203	0.838697
Rhodothermus rhodothemus obamensis	Specific Growth Rate	0.348	Bacteria	416	0.879793	0.926203	0.838697
Rubrobacter radiotolerans	Specific Growth Rate	0.439	Bacteria	416	0.879793	0.926203	0.838697
Rubrobacter xylanophilus	Specific Growth Rate	0.849	Bacteria	416	0.879793	0.926203	0.838697
Thermaerobacter nagasakiensis	Specific Growth Rate	26.558	Bacteria	416	0.879793	0.926203	0.838697
Thermus aquaticus	Specific Growth Rate	0.979	Bacteria	416	0.879793	0.926203	0.838697
Thermus sp. at61	Specific Growth Rate	0.922	Bacteria	416	0.879793	0.926203	0.838697
Thermus sp. di	Specific Growth Rate	1.116	Bacteria	416	0.879793	0.926203	0.838697
Thermus sp. nh	Specific Growth Rate	0.673	Bacteria	416	0.879793	0.926203	0.838697
Thermus sp. yt1	Specific Growth Rate	1.058	Bacteria	416	0.879793	0.926203	0.838697
Thermus thermophilus	Specific Growth Rate	0.01	Bacteria	416	0.879793	0.926203	0.838697
Thermus thermophilus	Specific Growth Rate	1.047	Bacteria	416	0.879793	0.926203	0.838697
Thermus thermophilus	Specific Growth Rate	0.501	Bacteria	416	0.879793	0.926203	0.838697
Aeropyrum pernix	Specific Growth Rate	1.42	Archaea	82	0.950374	1.09028	0.822354
Halococcus morrhuae	Specific Growth Rate	0.339	Archaea	82	0.950374	1.09028	0.822354
Halogeometricum borinquense	Specific Growth Rate	0.387	Archaea	82	0.950374	1.09028	0.822354
Haloterrigena turkmenica	Specific Growth Rate	0.302	Archaea	82	0.950374	1.09028	0.822354
Natrinema pellirubrum	Specific Growth Rate	0.296	Archaea	82	0.950374	1.09028	0.822354
Pyrobaculum aerophilum	Specific Growth Rate	0.864	Archaea	82	0.950374	1.09028	0.822354
Pyrobaculum calidifontis	Specific Growth Rate	1.162	Archaea	82	0.950374	1.09028	0.822354
Pyrobaculum oguniense	Specific Growth Rate	1.659	Archaea	82	0.950374	1.09028	0.822354
Acidithiobacillus caldus	Specific Growth Rate	0.465	Bacteria	416	0.879793	0.926203	0.838697
Alkaliphilus transvaalensis	Specific Growth Rate	1.072	Bacteria	416	0.879793	0.926203	0.838697
H1	Specific Growth Rate	0.312	Bacteria	416	0.879793	0.926203	0.838697
Hydrogenophilus hirschii	Specific Growth Rate	0.605	Bacteria	416	0.879793	0.926203	0.838697
Sulfurihydrogenibium kristjanssonii	Specific Growth Rate	0.488	Bacteria	416	0.879793	0.926203	0.838697
Mastigocladus laminosus	Specific Growth Rate	0.897	Bacteria	416	0.879793	0.926203	0.838697
Mastigocladus laminosus	Specific Growth Rate	0.679	Bacteria	416	0.879793	0.926203	0.838697
Mastigocladus laminosus	Specific Growth Rate	1.655	Bacteria	416	0.879793	0.926203	0.838697
Mastigocladus laminosus	Specific Growth Rate	0.829	Bacteria	416	0.879793	0.926203	0.838697
Mastigocladus laminosus	Specific Growth Rate	0.966	Bacteria	416	0.879793	0.926203	0.838697
Synechococcus lividus	Specific Growth Rate	0.875	Bacteria	416	0.879793	0.926203	0.838697
Bacillus infernus	Specific Growth Rate	1.547	Bacteria	416	0.879793	0.926203	0.838697
Bacillus sp. ms30	Specific Growth Rate	1.123	Bacteria	416	0.879793	0.926203	0.838697
Caldanaerobacter subterraneus	Specific Growth Rate	0.843	Bacteria	416	0.879793	0.926203	0.838697
Caldanaerobacter subterraneus	Specific Growth Rate	1.022	Bacteria	416	0.879793	0.926203	0.838697
Caldanaerobacter subterraneus	Specific Growth Rate	1.001	Bacteria	416	0.879793	0.926203	0.838697
Caldicellulosiruptor obsidiansis	Specific Growth Rate	0.185	Bacteria	416	0.879793	0.926203	0.838697
Caloramator indicus	Specific Growth Rate	4.226	Bacteria	416	0.879793	0.926203	0.838697
Caloranaerobacter azorensis	Specific Growth Rate	0.856	Bacteria	416	0.879793	0.926203	0.838697
Clostridium perfringens	Specific Growth Rate	0.968	Bacteria	416	0.879793	0.926203	0.838697
Clostridium perfringens	Specific Growth Rate	0.614	Bacteria	416	0.879793	0.926203	0.838697
Clostridium perfringens	Specific Growth Rate	0.578	Bacteria	416	0.879793	0.926203	0.838697
Desulfuromonas michiganensis	Specific Growth Rate	0.676	Bacteria	416	0.879793	0.926203	0.838697
Desulfuromonas michiganensis	Specific Growth Rate	0.635	Bacteria	416	0.879793	0.926203	0.838697
Fervidobacterium pennivorans	Specific Growth Rate	0.659	Bacteria	416	0.879793	0.926203	0.838697
Flexistipes sinusarabici	Specific Growth Rate	0.726	Bacteria	416	0.879793	0.926203	0.838697
Halanaerobium lacusrosei	Specific Growth Rate	0.539	Bacteria	416	0.879793	0.926203	0.838697
Halonatronum saccharophilum	Specific Growth Rate	0.572	Bacteria	416	0.879793	0.926203	0.838697
Lactobacillus acidophilus	Specific Growth Rate	0.505	Bacteria	416	0.879793	0.926203	0.838697
Lactobacillus delbrueckii	Specific Growth Rate	1.857	Bacteria	416	0.879793	0.926203	0.838697
Lactobacillus rhamnosus	Specific Growth Rate	0.649	Bacteria	416	0.879793	0.926203	0.838697
Pelotomaculum thermopropionicum	Specific Growth Rate	2.057	Bacteria	416	0.879793	0.926203	0.838697
Peptoclostridium paradoxum	Specific Growth Rate	0.842	Bacteria	416	0.879793	0.926203	0.838697
Peptoclostridium paradoxum	Specific Growth Rate	0.718	Bacteria	416	0.879793	0.926203	0.838697
Peptoclostridium thermoalcaliphilum	Specific Growth Rate	0.797	Bacteria	416	0.879793	0.926203	0.838697
Pseudothermotoga lettingae	Specific Growth Rate	1.161	Bacteria	416	0.879793	0.926203	0.838697
Streptococcus salivarius	Specific Growth Rate	1.015	Bacteria	416	0.879793	0.926203	0.838697
Streptococcus thermophilus	Specific Growth Rate	1.041	Bacteria	416	0.879793	0.926203	0.838697
Streptococcus thermophilus	Specific Growth Rate	0.837	Bacteria	416	0.879793	0.926203	0.838697
Streptococcus thermophilus	Specific Growth Rate	0.699	Bacteria	416	0.879793	0.926203	0.838697
Streptococcus thermophilus	Specific Growth Rate	0.918	Bacteria	416	0.879793	0.926203	0.838697
Streptococcus thermophilus	Specific Growth Rate	1.118	Bacteria	416	0.879793	0.926203	0.838697
Symbiobacterium toebii	Specific Growth Rate	1.179	Bacteria	416	0.879793	0.926203	0.838697
Syntrophothermus lipocalidus	Specific Growth Rate	1.21	Bacteria	416	0.879793	0.926203	0.838697
Thermacetogenium phaeum	Specific Growth Rate	1.221	Bacteria	416	0.879793	0.926203	0.838697
Thermoanaerobacter ethanolicus	Specific Growth Rate	0.44	Bacteria	416	0.879793	0.926203	0.838697
Thermoanaerobacter keratinophilus	Specific Growth Rate	0.793	Bacteria	416	0.879793	0.926203	0.838697
Thermoanaerobacter mathranii	Specific Growth Rate	0.902	Bacteria	416	0.879793	0.926203	0.838697
Thermoanaerobacter thermohydrosulfuricus	Specific Growth Rate	0.649	Bacteria	416	0.879793	0.926203	0.838697
Thermoanaerobacterium thermosulfurigenes	Specific Growth Rate	0.668	Bacteria	416	0.879793	0.926203	0.838697
Thermobrachium celere	Specific Growth Rate	0.01	Bacteria	416	0.879793	0.926203	0.838697
Thermosyntropha lipolytica	Specific Growth Rate	0.679	Bacteria	416	0.879793	0.926203	0.838697
Thermosyntropha lipolytica	Specific Growth Rate	0.653	Bacteria	416	0.879793	0.926203	0.838697
Acidilobus aceticus	Specific Growth Rate	2.054	Archaea	82	0.950374	1.09028	0.822354
Picrophilus oshimae	Specific Growth Rate	0.889	Archaea	82	0.950374	1.09028	0.822354
Sulfophobococcus zilligii	Specific Growth Rate	0.356	Archaea	82	0.950374	1.09028	0.822354
Thermoplasma acidophilum	Specific Growth Rate	1.252	Archaea	82	0.950374	1.09028	0.822354
Thermosphaera aggregans	Specific Growth Rate	1.701	Archaea	82	0.950374	1.09028	0.822354
Chlorobium tepidum	Specific Growth Rate	0.525	Bacteria	416	0.879793	0.926203	0.838697
Deferribacter thermophilus	Specific Growth Rate	1.034	Bacteria	416	0.879793	0.926203	0.838697
Desulfotomaculum alkaliphilum	Specific Growth Rate	0.831	Bacteria	416	0.879793	0.926203	0.838697
Desulfotomaculum putei	Specific Growth Rate	0.986	Bacteria	416	0.879793	0.926203	0.838697
Thermodesulfovibrio yellowstonii	Specific Growth Rate	0.145	Bacteria	416	0.879793	0.926203	0.838697
Desulfurobacterium crinifex	Specific Growth Rate	1.507	Bacteria	416	0.879793	0.926203	0.838697
Persephonella guaymasensis	Specific Growth Rate	0.521	Bacteria	416	0.879793	0.926203	0.838697
Persephonella marina	Specific Growth Rate	1.198	Bacteria	416	0.879793	0.926203	0.838697
Ferroglobus placidus	Specific Growth Rate	2.032	Archaea	82	0.950374	1.09028	0.822354
Heliobacterium modesticaldum	Specific Growth Rate	0.631	Bacteria	416	0.879793	0.926203	0.838697
Marinitoga piezophila	Specific Growth Rate	0.668	Bacteria	416	0.879793	0.926203	0.838697
Thermosipho japonicus	Specific Growth Rate	0.628	Bacteria	416	0.879793	0.926203	0.838697
Thermotoga sp.	Specific Growth Rate	0.71	Bacteria	416	0.879793	0.926203	0.838697
Acidianus infernus	Specific Growth Rate	1.14	Archaea	82	0.950374	1.09028	0.822354
Acidilobus sulfurireducens	Specific Growth Rate	3.969	Archaea	82	0.950374	1.09028	0.822354
Caldisphaera draconis	Specific Growth Rate	1.902	Archaea	82	0.950374	1.09028	0.822354
Desulfurococcus sp. s	Specific Growth Rate	0.557	Archaea	82	0.950374	1.09028	0.822354
Desulfurococcus sp. sy	Specific Growth Rate	0.526	Archaea	82	0.950374	1.09028	0.822354
Ignicoccus hospitalis	Specific Growth Rate	5.388	Archaea	82	0.950374	1.09028	0.822354
Ignicoccus islandicus	Specific Growth Rate	1.318	Archaea	82	0.950374	1.09028	0.822354
Ignicoccus pacificus	Specific Growth Rate	2.689	Archaea	82	0.950374	1.09028	0.822354
Palaeococcus helgesonii	Specific Growth Rate	0.924	Archaea	82	0.950374	1.09028	0.822354
Pyrobaculum islandicum	Specific Growth Rate	0.281	Archaea	82	0.950374	1.09028	0.822354
Pyrobaculum organotrophum	Specific Growth Rate	0.395	Archaea	82	0.950374	1.09028	0.822354
Pyrococcus abyssi	Specific Growth Rate	0.695	Archaea	82	0.950374	1.09028	0.822354
Pyrococcus furiosus	Specific Growth Rate	1.323	Archaea	82	0.950374	1.09028	0.822354
Pyrococcus glycovorans	Specific Growth Rate	0.674	Archaea	82	0.950374	1.09028	0.822354
Pyrococcus horikoshii	Specific Growth Rate	0.737	Archaea	82	0.950374	1.09028	0.822354
Stygiolobus azoricus	Specific Growth Rate	0.921	Archaea	82	0.950374	1.09028	0.822354
Thermococcus alcaliphilus	Specific Growth Rate	0.516	Archaea	82	0.950374	1.09028	0.822354
Thermococcus celer	Specific Growth Rate	0.747	Archaea	82	0.950374	1.09028	0.822354
Thermococcus chitonophagus	Specific Growth Rate	1.152	Archaea	82	0.950374	1.09028	0.822354
Thermococcus fumicolans	Specific Growth Rate	3.474	Archaea	82	0.950374	1.09028	0.822354
Thermococcus hydrothermalis	Specific Growth Rate	0.484	Archaea	82	0.950374	1.09028	0.822354
Thermococcus peptonophilus	Specific Growth Rate	1.229	Archaea	82	0.950374	1.09028	0.822354
Thermococcus siculi	Specific Growth Rate	0.322	Archaea	82	0.950374	1.09028	0.822354
Thermoproteus uzoniensis	Specific Growth Rate	1.476	Archaea	82	0.950374	1.09028	0.822354
Sulfobacillus sibiricus	Specific Growth Rate	0.671	Bacteria	416	0.879793	0.926203	0.838697
Sulfobacillus sp. wr1	Specific Growth Rate	0.967	Bacteria	416	0.879793	0.926203	0.838697
Thermoanaerobacter siderophilus	Specific Growth Rate	0.752	Bacteria	416	0.879793	0.926203	0.838697
Acidianus sp. ale1	Specific Growth Rate	0.482	Archaea	82	0.950374	1.09028	0.822354
Geogemma barossii	Specific Growth Rate	1.088	Archaea	82	0.950374	1.09028	0.822354
Geoglobus ahangari	Specific Growth Rate	2.14	Archaea	82	0.950374	1.09028	0.822354
Thermocrinis ruber	Specific Growth Rate	0.852	Bacteria	416	0.879793	0.926203	0.838697
Metallosphaera hakonensis	Specific Growth Rate	0.842	Archaea	82	0.950374	1.09028	0.822354
Sulfolobus acidocaldarius	Specific Growth Rate	0.764	Archaea	82	0.950374	1.09028	0.822354
Sulfolobus acidocaldarius	Specific Growth Rate	1	Archaea	82	0.950374	1.09028	0.822354
Sulfolobus sp. ta-1	Specific Growth Rate	1.282	Archaea	82	0.950374	1.09028	0.822354
Sulfolobus tengchongensis	Specific Growth Rate	0.923	Archaea	82	0.950374	1.09028	0.822354
Sulfolobus yangmingensis	Specific Growth Rate	1.633	Archaea	82	0.950374	1.09028	0.822354
Sulfurisphaera ohwakuensis	Specific Growth Rate	0.755	Archaea	82	0.950374	1.09028	0.822354
Thermococcus barophilus	Specific Growth Rate	0.932	Archaea	82	0.950374	1.09028	0.822354
Thermococcus barophilus	Specific Growth Rate	2.262	Archaea	82	0.950374	1.09028	0.822354
Thermothrix thiopara	Specific Growth Rate	1.705	Bacteria	416	0.879793	0.926203	0.838697
Archaeoglobus veneficus	Specific Growth Rate	1.332	Archaea	82	0.950374	1.09028	0.822354
Methanobacterium thermaggregans	Specific Growth Rate	0.787	Archaea	82	0.950374	1.09028	0.822354
Methanocaldococcus jannaschii	Specific Growth Rate	0.639	Archaea	82	0.950374	1.09028	0.822354
Methanocaldococcus vulcanius	Specific Growth Rate	0.778	Archaea	82	0.950374	1.09028	0.822354
Methanoculleus thermophilus	Specific Growth Rate	0.342	Archaea	82	0.950374	1.09028	0.822354
Methanopyrus kandleri	Specific Growth Rate	1.751	Archaea	82	0.950374	1.09028	0.822354
Methanopyrus kandleri	Specific Growth Rate	1.508	Archaea	82	0.950374	1.09028	0.822354
Methanothermococcus okinawensis	Specific Growth Rate	0.758	Archaea	82	0.950374	1.09028	0.822354
Methanothermococcus thermolithotrophicus	Specific Growth Rate	0.549	Archaea	82	0.950374	1.09028	0.822354
Pyrolobus fumarii	Specific Growth Rate	4.13	Archaea	82	0.950374	1.09028	0.822354
Methanobacterium sp. ivanov	Specific Growth Rate	0.718	Archaea	82	0.950374	1.09028	0.822354
Methanobacterium sp. kuznetsov	Specific Growth Rate	0.693	Archaea	82	0.950374	1.09028	0.822354
Methanobacterium sp. omeliansky	Specific Growth Rate	0.493	Archaea	82	0.950374	1.09028	0.822354
Methanobacterium subterraneum	Specific Growth Rate	0.344	Archaea	82	0.950374	1.09028	0.822354
Methanococcus voltae	Specific Growth Rate	0.793	Archaea	82	0.950374	1.09028	0.822354
Methanoculleus submarinus	Specific Growth Rate	0.852	Archaea	82	0.950374	1.09028	0.822354
Methanogenium frigidum	Specific Growth Rate	1.068	Archaea	82	0.950374	1.09028	0.822354
Methanohalophilus portucalensis	Specific Growth Rate	0.758	Archaea	82	0.950374	1.09028	0.822354
Methanolobus psychrophilus	Specific Growth Rate	0.756	Archaea	82	0.950374	1.09028	0.822354
Nitrosotalea sp. nd2	Specific Growth Rate	0.602	Archaea	82	0.950374	1.09028	0.822354
Acidianus brierleyi	Metabolic Flux	0.667	Archaea	20	1.01461	1.34056	0.768802
Acidianus brierleyi	Metabolic Flux	2.239	Archaea	20	1.01461	1.34056	0.768802
Acidianus brierleyi	Metabolic Flux	0.672	Archaea	20	1.01461	1.34056	0.768802
Acidianus brierleyi	Metabolic Flux	2.132	Archaea	20	1.01461	1.34056	0.768802
Acidilobus sulfurireducens	Metabolic Flux	4.637	Archaea	20	1.01461	1.34056	0.768802
Acidiplasma cupricumulans	Metabolic Flux	0.576	Archaea	20	1.01461	1.34056	0.768802
Ferroplasma acidiphilum	Metabolic Flux	0.619	Archaea	20	1.01461	1.34056	0.768802
Ferroplasma acidiphilum	Metabolic Flux	0.701	Archaea	20	1.01461	1.34056	0.768802
Ferroplasma acidiphilum	Metabolic Flux	0.623	Archaea	20	1.01461	1.34056	0.768802
Ferroplasma cupricumulans	Metabolic Flux	0.572	Archaea	20	1.01461	1.34056	0.768802
Methanobacterium strain az	Metabolic Flux	0.702	Archaea	20	1.01461	1.34056	0.768802
Methanobacterium thermoautotrophicum	Metabolic Flux	0.71	Archaea	20	1.01461	1.34056	0.768802
Methanomicrobiaceae sp	Metabolic Flux	0.635	Archaea	20	1.01461	1.34056	0.768802
Methanosaeta concilii	Metabolic Flux	1.027	Archaea	20	1.01461	1.34056	0.768802
Methanosarcina barkeri	Metabolic Flux	0.949	Archaea	20	1.01461	1.34056	0.768802
Methanosarcina sp.	Metabolic Flux	2.215	Archaea	20	1.01461	1.34056	0.768802
Methanosarcina tm-1.	Metabolic Flux	0.855	Archaea	20	1.01461	1.34056	0.768802
Methanothermobacter thermautotrophicus	Metabolic Flux	0.702	Archaea	20	1.01461	1.34056	0.768802
Sulfolobus metallicus	Metabolic Flux	0.968	Archaea	20	1.01461	1.34056	0.768802
Sulfolobus metallicus	Metabolic Flux	0.93	Archaea	20	1.01461	1.34056	0.768802
Acidimicrobium ferrooxidans	Metabolic Flux	0.861	Bacteria	28	0.824567	1.02568	0.656178
Acidimicrobium ferrooxidans	Metabolic Flux	0.501	Bacteria	28	0.824567	1.02568	0.656178
Acidimicrobium ferrooxidans	Metabolic Flux	0.611	Bacteria	28	0.824567	1.02568	0.656178
Acidithiobacillus caldus	Metabolic Flux	0.517	Bacteria	28	0.824567	1.02568	0.656178
Acidithiobacillus caldus	Metabolic Flux	0.199	Bacteria	28	0.824567	1.02568	0.656178
Acidithiobacillus ferrooxidans	Metabolic Flux	5.473	Bacteria	28	0.824567	1.02568	0.656178
Acidithiobacillus thiooxidans	Metabolic Flux	0.509	Bacteria	28	0.824567	1.02568	0.656178
Bacillus sp. ms30	Metabolic Flux	0.93	Bacteria	28	0.824567	1.02568	0.656178
Candidatus brocadia sinica	Metabolic Flux	0.657	Bacteria	28	0.824567	1.02568	0.656178
Carboxydothermus ferrireducens	Metabolic Flux	1.619	Bacteria	28	0.824567	1.02568	0.656178
Desulfitobacterium dehalogenans	Metabolic Flux	0.817	Bacteria	28	0.824567	1.02568	0.656178
Desulfobacter curvatus	Metabolic Flux	0.501	Bacteria	28	0.824567	1.02568	0.656178
Desulfofrigus fragile	Metabolic Flux	0.591	Bacteria	28	0.824567	1.02568	0.656178
Desulfofrigus oceanense	Metabolic Flux	0.708	Bacteria	28	0.824567	1.02568	0.656178
Desulforhopalus vacuolatus	Metabolic Flux	0.816	Bacteria	28	0.824567	1.02568	0.656178
Desulfotalea arctica	Metabolic Flux	0.604	Bacteria	28	0.824567	1.02568	0.656178
Desulfotalea psychrophila	Metabolic Flux	0.593	Bacteria	28	0.824567	1.02568	0.656178
Desulfovibrio desulfuricans	Metabolic Flux	1.936	Bacteria	28	0.824567	1.02568	0.656178
Desulfovibrio salexigens	Metabolic Flux	2.64	Bacteria	28	0.824567	1.02568	0.656178
Leifsonia sp. sui	Metabolic Flux	1.78	Bacteria	28	0.824567	1.02568	0.656178
Leptospirillum ferriphilum	Metabolic Flux	1.031	Bacteria	28	0.824567	1.02568	0.656178
Leptospirillum ferrooxidans	Metabolic Flux	0.564	Bacteria	28	0.824567	1.02568	0.656178
Leptospirillum ferrooxidans	Metabolic Flux	0.609	Bacteria	28	0.824567	1.02568	0.656178
Leptospirillum ferrooxidans	Metabolic Flux	0.665	Bacteria	28	0.824567	1.02568	0.656178
Sulfobacillus thermosulfidooxidans	Metabolic Flux	0.507	Bacteria	28	0.824567	1.02568	0.656178
Sulfobacillus thermosulfidooxidans	Metabolic Flux	0.527	Bacteria	28	0.824567	1.02568	0.656178
Thermodesulfobium narugense	Metabolic Flux	1.018	Bacteria	28	0.824567	1.02568	0.656178
Thiobacillus sp. ti-1	Metabolic Flux	0.66	Bacteria	28	0.824567	1.02568	0.656178

## Sheet: fig_5D
ID	Species	Process	E
MTD3720	Zostera marina	respiration rate	0.278
MTD3164	Cladophora glomerata	respiration rate	0.451
MTD3278	Koliella antarctica	respiration rate	0.305
MTD3280	Chlorella saccharophila	respiration rate	0.644
MTD3282	Chlorella sorokiniana	respiration rate	1.045
MTD3540	Chondrus crispus	respiration rate	0.517
MTD3330	Gigartina stellata	respiration rate	1.446
MTD3335	Egeria densa	respiration rate	1.703
MTD3336	Hydrilla verticillata	respiration rate	1.155
MTD3369	Eucheuma isiforme	respiration rate	0.769
MTD3370	Eucheuma nudum	respiration rate	1.913
MTD3371	Eucheuma acanthocladum	respiration rate	0.649
MTD3372	Eucheuma gelidium	respiration rate	1.275
MTD3400	Elodea canadensis	respiration rate	0.724
MTD3402	Spirogyra Link	respiration rate	0.717
MTD3410	Aldrovanda vesiculosa	respiration rate	0.369
MTD4149	Cymodocea nodosa	respiration rate	0.018
MTD3414	Posidonia oceanica	respiration rate	0.381
MTD3450	Myriophyllum salsugineum	respiration rate	0.494
MTD3453	Zostera muelleri	respiration rate	0.383
MTD3479	Mastocarpus papillatus	respiration rate	0.758
MTD3485	Desmarestia anceps	respiration rate	0.257
MTD3487	Palmaria decipiens	respiration rate	1.28
MTD3491	Ascoseira mirabilis	respiration rate	0.445
MTD3500	Potamogeton pectinatus	respiration rate	1.083
MTD3515	Potamogeton perfoliatus	respiration rate	1.241
MTD3521	Callitriche obtusangula	respiration rate	0.504
MTD3537	Enteromorpha intestinalis	respiration rate	0.386
MTD3538	Fucus ceranoides	respiration rate	0.424
MTD3539	Ulva lactuca	respiration rate	0.326
MTD3547	Griffithsia flosculosa	respiration rate	0.532
MTD3536	Porphyra umbilicalis	respiration rate	0.58
MTD3554	Acanthophora spicifera	respiration rate	0.001
MTD3555	Gracilaria verrucosa	respiration rate	0.172
MTD3556	Bostrychia binderi	respiration rate	0.446
MTD3557	Cladophora repens	respiration rate	0.128
MTD3562	Catenella repens	respiration rate	0.02
MTD3563	Spyridia filamentosa	respiration rate	0.099
MTD3613	Mougeotia	respiration rate	0.283
MTD3706	Laminaria saccharina	respiration rate	0.578
MTD3735	Kallymenia antarctica	respiration rate	1.503
MTD3737	Ballia callitricha	respiration rate	1.03
MTD3739	Gymnogongrus antarcticus	respiration rate	1.103
MTD3742	Phyllophora ahnfeltioides	respiration rate	1.344
MTD3748	Caulerpa prolifera	respiration rate	0.26
MTD3755	Ceratophyllum demersum	respiration rate	1.483
MTD3933	Asparagopsis taxiformis	respiration rate	0.215
MTD3941	Scenedesmus acutus	respiration rate	0.978
MTD4008	Fucus gardneri	respiration rate	0.139
MTD4030	Lomentaria baileyana	respiration rate	0.651
MTD4031	Lomentaria orcadensis	respiration rate	0.585
MTD3147	Cenchrus ciliaris	respiration rate	0.556
MTD3149	Calopogonium mucunoides	respiration rate	0.587
MTD3239	Glycine max	respiration rate	0.643
MTD3241	Quercus canariensis	respiration rate	0.321
MTD3244	Sphagnum squarrosum	respiration rate	0.928
MTD3246	Sphagnum angustifolium	respiration rate	0.754
MTD3248	Sphagnum warnstorfii	respiration rate	1.072
MTD3286	Agave deserti	respiration rate	0.401
MTD3303	Acer saccharum	respiration rate	0.593
MTD4293	Eucalyptus pauciflora	respiration rate	0.533
MTD3324	Larrea divaricata	respiration rate	0.598
MTD4146	Triticum aestivum	respiration rate	0.004
MTD3337	Aloe arborescens	respiration rate	0.8
MTD3339	Helianthus annuus	respiration rate	0.155
MTD3341	Sorghum bicolor	respiration rate	0.254
MTD3342	Triticum durum	respiration rate	2.716
MTD3343	Cicer arietinum	respiration rate	0.444
MTD3345	Lolium perenne	respiration rate	0.362
MTD3424	Zea mays	respiration rate	0.582
MTD3347	Hakea preissii	respiration rate	0.461
MTD3348	Eremophila miniata	respiration rate	0.911
MTD3355	Arthrocnemum bidens	respiration rate	0.248
MTD3359	Pinus sylvestris	respiration rate	0.44
MTD3377	Spinacia oleracea	respiration rate	0.003
MTD3380	Valerianella locusta	respiration rate	0.003
MTD3415	Ipomoea batatas	respiration rate	0.284
MTD3428	Quercus myrsinaefolia	respiration rate	0.519
MTD3572	Ferocactus acanthodes	respiration rate	0.539
MTD3573	Opuntia ficus-indica	respiration rate	0.602
MTD3577	Plantago lanceolata	respiration rate	0.443
MTD3580	Plantago euryphylla	respiration rate	0.415
MTD3593	Eucalyptus marginata	respiration rate	0.506
MTD3595	Acacia craspedocarpa	respiration rate	0.528
MTD3597	Rhagodia baccata	respiration rate	0.547
MTD3605	Acer rubrum	respiration rate	0.703
MTD3599	Carya glabra	respiration rate	0.523
MTD3607	Quercus rubra	respiration rate	0.405
MTD3601	Quercus alba	respiration rate	0.499
MTD3609	Quercus prinus	respiration rate	0.356
MTD3603	Quercus coccinea	respiration rate	1.61
MTD3611	Liriodendron tulipifera	respiration rate	0.739
MTD3614	Vicia faba	respiration rate	1.6
MTD3628	Betula pubescens	respiration rate	0.938
MTD3640	Vitis labruscana	respiration rate	0.504
MTD3643	Citrus aurantium	respiration rate	0.467
MTD3645	Cassiope tetragona	respiration rate	0.813
MTD3646	Cassiope hypnoides	respiration rate	0.374
MTD3647	Antennaria alpina	respiration rate	0.925
MTD3648	Diapensia lapponica	respiration rate	0.934
MTD3649	Viscaria alpina	respiration rate	0.71
MTD3650	Saxifraga oppositifolia	respiration rate	0.761
MTD3651	Empetrum nigrum	respiration rate	0.798
MTD3653	Hordeum vulgare	respiration rate	0.57
MTD3664	Acer pseudoplatanus	respiration rate	0.714
MTD3665	Betula pendula	respiration rate	0.664
MTD3666	Fagus sylvatica	respiration rate	0.355
MTD3667	Fraxinus excelsior	respiration rate	0.574
MTD3668	Juglans regia	respiration rate	0.401
MTD3669	Quercus petraea	respiration rate	0.872
MTD3670	Quercus robur	respiration rate	0.511
MTD3676	Pinus resinosa	respiration rate	1.024
MTD3677	Fuchsia excorticata	respiration rate	0.357
MTD3679	Aristotelia serrata	respiration rate	0.284
MTD3685	Quercus ilex	respiration rate	0.39
MTD3686	Phillyrea latifolia	respiration rate	1.742
MTD3687	Myrtus communis	respiration rate	2.004
MTD3689	Cistus incanus	respiration rate	1.247
MTD3691	Dracunculus vulgaris	respiration rate	0.002
MTD3712	Atriplex lentiformis	respiration rate	0.594
MTD3974	Ledum groenlandicum	respiration rate	0.532
MTD3994	Crupina vulgaris	respiration rate	0.512
MTD4018	Arbutus unedo	respiration rate	0.242
MTD4022	Gossypium hirsutum	respiration rate	1.078
MTD4097	Bryum argenteum	respiration rate	0.909
MTD4137	Abies alba	respiration rate	0.847
MTD4138	Euphorbia forbesii	respiration rate	0.537
MTD4139	Claoxylon sandwicens	respiration rate	0.634
MTD4160	Pinus banksiana	respiration rate	0.602
MTD4235	Prunus persica	respiration rate	0.218
MTD4237	Pinus radiata	respiration rate	0.09
MTD4239	Colobanthus quitensis	respiration rate	0.413
MTD4242	Deschampsia antarctica	respiration rate	0.344
MTD4285	Populus tremula	respiration rate	0.363
MTD4298	Salsola divaricata	respiration rate	0.002
MTD4388	Betula nana	respiration rate	0.775
MTD4303	Poa pratensis	respiration rate	0.433
MTD4518	Phaseolus vulgaris	respiration rate	0.349
MTD4510	Arabidopsis thaliana	respiration rate	0.346
MTD4538	Eucalyptus globulus	respiration rate	0.481

## Sheet: supp_fig_1
Species.1	Trait	E	E_std	Domain	C_ES_stdev	C_ES_median_stdev	C_ES_mean_unweighted_stdev
Acetobacterium bakii	Specific Growth Rate	0.167		Bacteria	(0.87893463477002365, 0.83913839194487727, 0.92197764259131998)	(0.84497371158731693, 0.79952612635230513, 0.89034540525234296)	(1.0485820805862216, 0.93002885810688041, 1.2024578334680756)
Acetobacterium carbinolicum	Specific Growth Rate	1.045		Bacteria	(0.87893463477002365, 0.83913839194487727, 0.92197764259131998)	(0.84497371158731693, 0.79952612635230513, 0.89034540525234296)	(1.0485820805862216, 0.93002885810688041, 1.2024578334680756)
Acetobacterium fimetarium	Specific Growth Rate	0.622	2.83498	Bacteria	(0.87893463477002365, 0.83913839194487727, 0.92197764259131998)	(0.84497371158731693, 0.79952612635230513, 0.89034540525234296)	(1.0485820805862216, 0.93002885810688041, 1.2024578334680756)
Acetobacterium paludosum	Specific Growth Rate	0.509		Bacteria	(0.87893463477002365, 0.83913839194487727, 0.92197764259131998)	(0.84497371158731693, 0.79952612635230513, 0.89034540525234296)	(1.0485820805862216, 0.93002885810688041, 1.2024578334680756)
Acetobacterium tundrae	Specific Growth Rate	1.409		Bacteria	(0.87893463477002365, 0.83913839194487727, 0.92197764259131998)	(0.84497371158731693, 0.79952612635230513, 0.89034540525234296)	(1.0485820805862216, 0.93002885810688041, 1.2024578334680756)
Acetobacterium tundrae	Specific Growth Rate	0.597		Bacteria	(0.87893463477002365, 0.83913839194487727, 0.92197764259131998)	(0.84497371158731693, 0.79952612635230513, 0.89034540525234296)	(1.0485820805862216, 0.93002885810688041, 1.2024578334680756)
Acetobacterium z-4092	Specific Growth Rate	0.526		Bacteria	(0.87893463477002365, 0.83913839194487727, 0.92197764259131998)	(0.84497371158731693, 0.79952612635230513, 0.89034540525234296)	(1.0485820805862216, 0.93002885810688041, 1.2024578334680756)
Acetobacterium z-4290	Specific Growth Rate	0.643		Bacteria	(0.87893463477002365, 0.83913839194487727, 0.92197764259131998)	(0.84497371158731693, 0.79952612635230513, 0.89034540525234296)	(1.0485820805862216, 0.93002885810688041, 1.2024578334680756)
Acetobacterium z-4391	Specific Growth Rate	0.169		Bacteria	(0.87893463477002365, 0.83913839194487727, 0.92197764259131998)	(0.84497371158731693, 0.79952612635230513, 0.89034540525234296)	(1.0485820805862216, 0.93002885810688041, 1.2024578334680756)
Acidibacter ferrireducens	Specific Growth Rate	1.554	0.44798	Bacteria	(0.87893463477002365, 0.83913839194487727, 0.92197764259131998)	(0.84497371158731693, 0.79952612635230513, 0.89034540525234296)	(1.0485820805862216, 0.93002885810688041, 1.2024578334680756)
Acidithiobacillus caldus	Specific Growth Rate	0.465	0.0349126	Bacteria	(0.87893463477002365, 0.83913839194487727, 0.92197764259131998)	(0.84497371158731693, 0.79952612635230513, 0.89034540525234296)	(1.0485820805862216, 0.93002885810688041, 1.2024578334680756)
Acidithiobacillus ferrivorans	Specific Growth Rate	1.875	0.409747	Bacteria	(0.87893463477002365, 0.83913839194487727, 0.92197764259131998)	(0.84497371158731693, 0.79952612635230513, 0.89034540525234296)	(1.0485820805862216, 0.93002885810688041, 1.2024578334680756)
Acidocella aromatica	Specific Growth Rate	1.065	0.280801	Bacteria	(0.87893463477002365, 0.83913839194487727, 0.92197764259131998)	(0.84497371158731693, 0.79952612635230513, 0.89034540525234296)	(1.0485820805862216, 0.93002885810688041, 1.2024578334680756)
Acidovorax sp. k33	Specific Growth Rate	0.211	0.0428201	Bacteria	(0.87893463477002365, 0.83913839194487727, 0.92197764259131998)	(0.84497371158731693, 0.79952612635230513, 0.89034540525234296)	(1.0485820805862216, 0.93002885810688041, 1.2024578334680756)
Aeribacillus pallidus	Specific Growth Rate	0.687	0.171365	Bacteria	(0.87893463477002365, 0.83913839194487727, 0.92197764259131998)	(0.84497371158731693, 0.79952612635230513, 0.89034540525234296)	(1.0485820805862216, 0.93002885810688041, 1.2024578334680756)
Aeromonas hydrophila	Specific Growth Rate	0.65	0.0341788	Bacteria	(0.87893463477002365, 0.83913839194487727, 0.92197764259131998)	(0.84497371158731693, 0.79952612635230513, 0.89034540525234296)	(1.0485820805862216, 0.93002885810688041, 1.2024578334680756)
Alicyclobacillus acidocaldarius	Specific Growth Rate	0.395	0.138639	Bacteria	(0.87893463477002365, 0.83913839194487727, 0.92197764259131998)	(0.84497371158731693, 0.79952612635230513, 0.89034540525234296)	(1.0485820805862216, 0.93002885810688041, 1.2024578334680756)
Alicyclobacillus acidocaldarius	Specific Growth Rate	0.403	0.0948002	Bacteria	(0.87893463477002365, 0.83913839194487727, 0.92197764259131998)	(0.84497371158731693, 0.79952612635230513, 0.89034540525234296)	(1.0485820805862216, 0.93002885810688041, 1.2024578334680756)
Alicyclobacillus acidocaldarius	Specific Growth Rate	1.639	0.0803651	Bacteria	(0.87893463477002365, 0.83913839194487727, 0.92197764259131998)	(0.84497371158731693, 0.79952612635230513, 0.89034540525234296)	(1.0485820805862216, 0.93002885810688041, 1.2024578334680756)
Alkaliphilus transvaalensis	Specific Growth Rate	1.072	0.173464	Bacteria	(0.87893463477002365, 0.83913839194487727, 0.92197764259131998)	(0.84497371158731693, 0.79952612635230513, 0.89034540525234296)	(1.0485820805862216, 0.93002885810688041, 1.2024578334680756)
Anabaena bergii	Specific Growth Rate	0.49	0.166074	Bacteria	(0.87893463477002365, 0.83913839194487727, 0.92197764259131998)	(0.84497371158731693, 0.79952612635230513, 0.89034540525234296)	(1.0485820805862216, 0.93002885810688041, 1.2024578334680756)
Anabaena macrospora	Specific Growth Rate	0.295	0.0732932	Bacteria	(0.87893463477002365, 0.83913839194487727, 0.92197764259131998)	(0.84497371158731693, 0.79952612635230513, 0.89034540525234296)	(1.0485820805862216, 0.93002885810688041, 1.2024578334680756)
Anabaena sp.	Specific Growth Rate	0.469		Bacteria	(0.87893463477002365, 0.83913839194487727, 0.92197764259131998)	(0.84497371158731693, 0.79952612635230513, 0.89034540525234296)	(1.0485820805862216, 0.93002885810688041, 1.2024578334680756)
Anabaena sp. pcc7122	Specific Growth Rate	0.493		Bacteria	(0.87893463477002365, 0.83913839194487727, 0.92197764259131998)	(0.84497371158731693, 0.79952612635230513, 0.89034540525234296)	(1.0485820805862216, 0.93002885810688041, 1.2024578334680756)
Anabaena spiroides	Specific Growth Rate	0.01		Bacteria	(0.87893463477002365, 0.83913839194487727, 0.92197764259131998)	(0.84497371158731693, 0.79952612635230513, 0.89034540525234296)	(1.0485820805862216, 0.93002885810688041, 1.2024578334680756)
Anabaena ucrainica	Specific Growth Rate	1.366	0.292342	Bacteria	(0.87893463477002365, 0.83913839194487727, 0.92197764259131998)	(0.84497371158731693, 0.79952612635230513, 0.89034540525234296)	(1.0485820805862216, 0.93002885810688041, 1.2024578334680756)
Aphanizomenon flosaquae	Specific Growth Rate	0.162	0.0425374	Bacteria	(0.87893463477002365, 0.83913839194487727, 0.92197764259131998)	(0.84497371158731693, 0.79952612635230513, 0.89034540525234296)	(1.0485820805862216, 0.93002885810688041, 1.2024578334680756)
Aphanizomenon gracile	Specific Growth Rate	0.856	1.04551	Bacteria	(0.87893463477002365, 0.83913839194487727, 0.92197764259131998)	(0.84497371158731693, 0.79952612635230513, 0.89034540525234296)	(1.0485820805862216, 0.93002885810688041, 1.2024578334680756)
Aphanizomenon gracile	Specific Growth Rate	0.181	0.0387567	Bacteria	(0.87893463477002365, 0.83913839194487727, 0.92197764259131998)	(0.84497371158731693, 0.79952612635230513, 0.89034540525234296)	(1.0485820805862216, 0.93002885810688041, 1.2024578334680756)
Aphanizomenon ovalisporum	Specific Growth Rate	0.49	0.0612652	Bacteria	(0.87893463477002365, 0.83913839194487727, 0.92197764259131998)	(0.84497371158731693, 0.79952612635230513, 0.89034540525234296)	(1.0485820805862216, 0.93002885810688041, 1.2024578334680756)
Bacillus cereus	Specific Growth Rate	0.84	0.0872541	Bacteria	(0.87893463477002365, 0.83913839194487727, 0.92197764259131998)	(0.84497371158731693, 0.79952612635230513, 0.89034540525234296)	(1.0485820805862216, 0.93002885810688041, 1.2024578334680756)
Bacillus cereus	Specific Growth Rate	0.737	0.0626593	Bacteria	(0.87893463477002365, 0.83913839194487727, 0.92197764259131998)	(0.84497371158731693, 0.79952612635230513, 0.89034540525234296)	(1.0485820805862216, 0.93002885810688041, 1.2024578334680756)
Bacillus cereus	Specific Growth Rate	0.893	0.138986	Bacteria	(0.87893463477002365, 0.83913839194487727, 0.92197764259131998)	(0.84497371158731693, 0.79952612635230513, 0.89034540525234296)	(1.0485820805862216, 0.93002885810688041, 1.2024578334680756)
Bacillus cereus	Specific Growth Rate	0.875	0.109942	Bacteria	(0.87893463477002365, 0.83913839194487727, 0.92197764259131998)	(0.84497371158731693, 0.79952612635230513, 0.89034540525234296)	(1.0485820805862216, 0.93002885810688041, 1.2024578334680756)
Bacillus cereus	Specific Growth Rate	1.174	0.114594	Bacteria	(0.87893463477002365, 0.83913839194487727, 0.92197764259131998)	(0.84497371158731693, 0.79952612635230513, 0.89034540525234296)	(1.0485820805862216, 0.93002885810688041, 1.2024578334680756)
Bacillus infernus	Specific Growth Rate	1.547	0.195023	Bacteria	(0.87893463477002365, 0.83913839194487727, 0.92197764259131998)	(0.84497371158731693, 0.79952612635230513, 0.89034540525234296)	(1.0485820805862216, 0.93002885810688041, 1.2024578334680756)
Bacillus megaterium	Specific Growth Rate	0.903	0.182415	Bacteria	(0.87893463477002365, 0.83913839194487727, 0.92197764259131998)	(0.84497371158731693, 0.79952612635230513, 0.89034540525234296)	(1.0485820805862216, 0.93002885810688041, 1.2024578334680756)
Bacillus megaterium	Specific Growth Rate	0.679	0.0931195	Bacteria	(0.87893463477002365, 0.83913839194487727, 0.92197764259131998)	(0.84497371158731693, 0.79952612635230513, 0.89034540525234296)	(1.0485820805862216, 0.93002885810688041, 1.2024578334680756)
Bacillus megaterium	Specific Growth Rate	0.58	0.0468033	Bacteria	(0.87893463477002365, 0.83913839194487727, 0.92197764259131998)	(0.84497371158731693, 0.79952612635230513, 0.89034540525234296)	(1.0485820805862216, 0.93002885810688041, 1.2024578334680756)
Bacillus megaterium	Specific Growth Rate	0.83	0.110359	Bacteria	(0.87893463477002365, 0.83913839194487727, 0.92197764259131998)	(0.84497371158731693, 0.79952612635230513, 0.89034540525234296)	(1.0485820805862216, 0.93002885810688041, 1.2024578334680756)
Bacillus megaterium	Specific Growth Rate	0.99	0.281849	Bacteria	(0.87893463477002365, 0.83913839194487727, 0.92197764259131998)	(0.84497371158731693, 0.79952612635230513, 0.89034540525234296)	(1.0485820805862216, 0.93002885810688041, 1.2024578334680756)
Bacillus megaterium	Specific Growth Rate	0.364	0.0626155	Bacteria	(0.87893463477002365, 0.83913839194487727, 0.92197764259131998)	(0.84497371158731693, 0.79952612635230513, 0.89034540525234296)	(1.0485820805862216, 0.93002885810688041, 1.2024578334680756)
Bacillus sp. a2	Specific Growth Rate	0.55	0.313222	Bacteria	(0.87893463477002365, 0.83913839194487727, 0.92197764259131998)	(0.84497371158731693, 0.79952612635230513, 0.89034540525234296)	(1.0485820805862216, 0.93002885810688041, 1.2024578334680756)
Bacillus sp. f70	Specific Growth Rate	1.386	0.423912	Bacteria	(0.87893463477002365, 0.83913839194487727, 0.92197764259131998)	(0.84497371158731693, 0.79952612635230513, 0.89034540525234296)	(1.0485820805862216, 0.93002885810688041, 1.2024578334680756)
Bacillus sp. ms30	Specific Growth Rate	1.123	0.178128	Bacteria	(0.87893463477002365, 0.83913839194487727, 0.92197764259131998)	(0.84497371158731693, 0.79952612635230513, 0.89034540525234296)	(1.0485820805862216, 0.93002885810688041, 1.2024578334680756)
Bacillus subtilis	Specific Growth Rate	0.809	0.168696	Bacteria	(0.87893463477002365, 0.83913839194487727, 0.92197764259131998)	(0.84497371158731693, 0.79952612635230513, 0.89034540525234296)	(1.0485820805862216, 0.93002885810688041, 1.2024578334680756)
Blautia producta	Specific Growth Rate	2.229		Bacteria	(0.87893463477002365, 0.83913839194487727, 0.92197764259131998)	(0.84497371158731693, 0.79952612635230513, 0.89034540525234296)	(1.0485820805862216, 0.93002885810688041, 1.2024578334680756)
Bosea eneae	Specific Growth Rate	0.65	0.0561782	Bacteria	(0.87893463477002365, 0.83913839194487727, 0.92197764259131998)	(0.84497371158731693, 0.79952612635230513, 0.89034540525234296)	(1.0485820805862216, 0.93002885810688041, 1.2024578334680756)
Brevibacterium sp.	Specific Growth Rate	3.424		Bacteria	(0.87893463477002365, 0.83913839194487727, 0.92197764259131998)	(0.84497371158731693, 0.79952612635230513, 0.89034540525234296)	(1.0485820805862216, 0.93002885810688041, 1.2024578334680756)
Brevibacterium sp.	Specific Growth Rate	0.01		Bacteria	(0.87893463477002365, 0.83913839194487727, 0.92197764259131998)	(0.84497371158731693, 0.79952612635230513, 0.89034540525234296)	(1.0485820805862216, 0.93002885810688041, 1.2024578334680756)
Brevibacterium sp. cr3/1/15	Specific Growth Rate	1.013	0.529751	Bacteria	(0.87893463477002365, 0.83913839194487727, 0.92197764259131998)	(0.84497371158731693, 0.79952612635230513, 0.89034540525234296)	(1.0485820805862216, 0.93002885810688041, 1.2024578334680756)
Brevibacterium sp. cr3/1/15	Specific Growth Rate	0.01		Bacteria	(0.87893463477002365, 0.83913839194487727, 0.92197764259131998)	(0.84497371158731693, 0.79952612635230513, 0.89034540525234296)	(1.0485820805862216, 0.93002885810688041, 1.2024578334680756)
Brochothrix thermosphacta	Specific Growth Rate	0.67	0.088475	Bacteria	(0.87893463477002365, 0.83913839194487727, 0.92197764259131998)	(0.84497371158731693, 0.79952612635230513, 0.89034540525234296)	(1.0485820805862216, 0.93002885810688041, 1.2024578334680756)
Caldanaerobacter subterraneus	Specific Growth Rate	0.843	0.204357	Bacteria	(0.87893463477002365, 0.83913839194487727, 0.92197764259131998)	(0.84497371158731693, 0.79952612635230513, 0.89034540525234296)	(1.0485820805862216, 0.93002885810688041, 1.2024578334680756)
Caldanaerobacter subterraneus	Specific Growth Rate	1.022	0.260018	Bacteria	(0.87893463477002365, 0.83913839194487727, 0.92197764259131998)	(0.84497371158731693, 0.79952612635230513, 0.89034540525234296)	(1.0485820805862216, 0.93002885810688041, 1.2024578334680756)
Caldanaerobacter subterraneus	Specific Growth Rate	1.001	0.100949	Bacteria	(0.87893463477002365, 0.83913839194487727, 0.92197764259131998)	(0.84497371158731693, 0.79952612635230513, 0.89034540525234296)	(1.0485820805862216, 0.93002885810688041, 1.2024578334680756)
Caldicellulosiruptor obsidiansis	Specific Growth Rate	0.185	0.240887	Bacteria	(0.87893463477002365, 0.83913839194487727, 0.92197764259131998)	(0.84497371158731693, 0.79952612635230513, 0.89034540525234296)	(1.0485820805862216, 0.93002885810688041, 1.2024578334680756)
Caloramator fervidus	Specific Growth Rate	3.371		Bacteria	(0.87893463477002365, 0.83913839194487727, 0.92197764259131998)	(0.84497371158731693, 0.79952612635230513, 0.89034540525234296)	(1.0485820805862216, 0.93002885810688041, 1.2024578334680756)
Caloramator indicus	Specific Growth Rate	4.226	1.46687	Bacteria	(0.87893463477002365, 0.83913839194487727, 0.92197764259131998)	(0.84497371158731693, 0.79952612635230513, 0.89034540525234296)	(1.0485820805862216, 0.93002885810688041, 1.2024578334680756)
Caloranaerobacter azorensis	Specific Growth Rate	0.856	0.20757	Bacteria	(0.87893463477002365, 0.83913839194487727, 0.92197764259131998)	(0.84497371158731693, 0.79952612635230513, 0.89034540525234296)	(1.0485820805862216, 0.93002885810688041, 1.2024578334680756)
Chlorobium tepidum	Specific Growth Rate	0.525	0.0829078	Bacteria	(0.87893463477002365, 0.83913839194487727, 0.92197764259131998)	(0.84497371158731693, 0.79952612635230513, 0.89034540525234296)	(1.0485820805862216, 0.93002885810688041, 1.2024578334680756)
Clostridium autoethanogenum	Specific Growth Rate	1.23		Bacteria	(0.87893463477002365, 0.83913839194487727, 0.92197764259131998)	(0.84497371158731693, 0.79952612635230513, 0.89034540525234296)	(1.0485820805862216, 0.93002885810688041, 1.2024578334680756)
Clostridium perfringens	Specific Growth Rate	0.968	0.147577	Bacteria	(0.87893463477002365, 0.83913839194487727, 0.92197764259131998)	(0.84497371158731693, 0.79952612635230513, 0.89034540525234296)	(1.0485820805862216, 0.93002885810688041, 1.2024578334680756)
Clostridium perfringens	Specific Growth Rate	0.614	0.0769319	Bacteria	(0.87893463477002365, 0.83913839194487727, 0.92197764259131998)	(0.84497371158731693, 0.79952612635230513, 0.89034540525234296)	(1.0485820805862216, 0.93002885810688041, 1.2024578334680756)
Clostridium perfringens	Specific Growth Rate	0.578	0.0492898	Bacteria	(0.87893463477002365, 0.83913839194487727, 0.92197764259131998)	(0.84497371158731693, 0.79952612635230513, 0.89034540525234296)	(1.0485820805862216, 0.93002885810688041, 1.2024578334680756)
Colwellia demingiae	Specific Growth Rate	2.21		Bacteria	(0.87893463477002365, 0.83913839194487727, 0.92197764259131998)	(0.84497371158731693, 0.79952612635230513, 0.89034540525234296)	(1.0485820805862216, 0.93002885810688041, 1.2024578334680756)
Colwellia hornerae	Specific Growth Rate	0.732	0.190356	Bacteria	(0.87893463477002365, 0.83913839194487727, 0.92197764259131998)	(0.84497371158731693, 0.79952612635230513, 0.89034540525234296)	(1.0485820805862216, 0.93002885810688041, 1.2024578334680756)
Colwellia psychrerythraea	Specific Growth Rate	0.46	0.0492642	Bacteria	(0.87893463477002365, 0.83913839194487727, 0.92197764259131998)	(0.84497371158731693, 0.79952612635230513, 0.89034540525234296)	(1.0485820805862216, 0.93002885810688041, 1.2024578334680756)
Colwellia psychrotropica	Specific Growth Rate	0.447	0.0364809	Bacteria	(0.87893463477002365, 0.83913839194487727, 0.92197764259131998)	(0.84497371158731693, 0.79952612635230513, 0.89034540525234296)	(1.0485820805862216, 0.93002885810688041, 1.2024578334680756)
Cylindrospermopsis raciborskii	Specific Growth Rate	1.885	0.242748	Bacteria	(0.87893463477002365, 0.83913839194487727, 0.92197764259131998)	(0.84497371158731693, 0.79952612635230513, 0.89034540525234296)	(1.0485820805862216, 0.93002885810688041, 1.2024578334680756)
Cylindrospermopsis raciborskii	Specific Growth Rate	1.227	0.471323	Bacteria	(0.87893463477002365, 0.83913839194487727, 0.92197764259131998)	(0.84497371158731693, 0.79952612635230513, 0.89034540525234296)	(1.0485820805862216, 0.93002885810688041, 1.2024578334680756)
Cylindrospermopsis raciborskii	Specific Growth Rate	0.458	0.250886	Bacteria	(0.87893463477002365, 0.83913839194487727, 0.92197764259131998)	(0.84497371158731693, 0.79952612635230513, 0.89034540525234296)	(1.0485820805862216, 0.93002885810688041, 1.2024578334680756)
Cylindrospermopsis raciborskii	Specific Growth Rate	0.459	0.106016	Bacteria	(0.87893463477002365, 0.83913839194487727, 0.92197764259131998)	(0.84497371158731693, 0.79952612635230513, 0.89034540525234296)	(1.0485820805862216, 0.93002885810688041, 1.2024578334680756)
Cylindrospermopsis raciborskii	Specific Growth Rate	0.449	0.199891	Bacteria	(0.87893463477002365, 0.83913839194487727, 0.92197764259131998)	(0.84497371158731693, 0.79952612635230513, 0.89034540525234296)	(1.0485820805862216, 0.93002885810688041, 1.2024578334680756)
Cylindrospermopsis raciborskii	Specific Growth Rate	0.421	0.1644	Bacteria	(0.87893463477002365, 0.83913839194487727, 0.92197764259131998)	(0.84497371158731693, 0.79952612635230513, 0.89034540525234296)	(1.0485820805862216, 0.93002885810688041, 1.2024578334680756)
Cylindrospermopsis raciborskii	Specific Growth Rate	0.364	0.189848	Bacteria	(0.87893463477002365, 0.83913839194487727, 0.92197764259131998)	(0.84497371158731693, 0.79952612635230513, 0.89034540525234296)	(1.0485820805862216, 0.93002885810688041, 1.2024578334680756)
Cylindrospermopsis raciborskii	Specific Growth Rate	0.343	0.126754	Bacteria	(0.87893463477002365, 0.83913839194487727, 0.92197764259131998)	(0.84497371158731693, 0.79952612635230513, 0.89034540525234296)	(1.0485820805862216, 0.93002885810688041, 1.2024578334680756)
Cylindrospermopsis raciborskii	Specific Growth Rate	4.254	1.67061	Bacteria	(0.87893463477002365, 0.83913839194487727, 0.92197764259131998)	(0.84497371158731693, 0.79952612635230513, 0.89034540525234296)	(1.0485820805862216, 0.93002885810688041, 1.2024578334680756)
Cylindrospermopsis raciborskii	Specific Growth Rate	0.478	0.114689	Bacteria	(0.87893463477002365, 0.83913839194487727, 0.92197764259131998)	(0.84497371158731693, 0.79952612635230513, 0.89034540525234296)	(1.0485820805862216, 0.93002885810688041, 1.2024578334680756)
Cylindrospermopsis raciborskii	Specific Growth Rate	3.481	1.882	Bacteria	(0.87893463477002365, 0.83913839194487727, 0.92197764259131998)	(0.84497371158731693, 0.79952612635230513, 0.89034540525234296)	(1.0485820805862216, 0.93002885810688041, 1.2024578334680756)
Cylindrospermopsis raciborskii	Specific Growth Rate	2.026	0.985908	Bacteria	(0.87893463477002365, 0.83913839194487727, 0.92197764259131998)	(0.84497371158731693, 0.79952612635230513, 0.89034540525234296)	(1.0485820805862216, 0.93002885810688041, 1.2024578334680756)
Deferribacter thermophilus	Specific Growth Rate	1.034	0.490116	Bacteria	(0.87893463477002365, 0.83913839194487727, 0.92197764259131998)	(0.84497371158731693, 0.79952612635230513, 0.89034540525234296)	(1.0485820805862216, 0.93002885810688041, 1.2024578334680756)
Deinococcus geothermalis	Specific Growth Rate	0.822	0.163905	Bacteria	(0.87893463477002365, 0.83913839194487727, 0.92197764259131998)	(0.84497371158731693, 0.79952612635230513, 0.89034540525234296)	(1.0485820805862216, 0.93002885810688041, 1.2024578334680756)
Deinococcus murrayi	Specific Growth Rate	0.484	0.134793	Bacteria	(0.87893463477002365, 0.83913839194487727, 0.92197764259131998)	(0.84497371158731693, 0.79952612635230513, 0.89034540525234296)	(1.0485820805862216, 0.93002885810688041, 1.2024578334680756)
Desulfitobacterium dehalogenans	Specific Growth Rate	0.806	0.0926592	Bacteria	(0.87893463477002365, 0.83913839194487727, 0.92197764259131998)	(0.84497371158731693, 0.79952612635230513, 0.89034540525234296)	(1.0485820805862216, 0.93002885810688041, 1.2024578334680756)
Desulfobacter curvatus	Specific Growth Rate	0.802	0.0612473	Bacteria	(0.87893463477002365, 0.83913839194487727, 0.92197764259131998)	(0.84497371158731693, 0.79952612635230513, 0.89034540525234296)	(1.0485820805862216, 0.93002885810688041, 1.2024578334680756)
Desulfofaba gelida	Specific Growth Rate	1.043	0.217501	Bacteria	(0.87893463477002365, 0.83913839194487727, 0.92197764259131998)	(0.84497371158731693, 0.79952612635230513, 0.89034540525234296)	(1.0485820805862216, 0.93002885810688041, 1.2024578334680756)
Desulfofrigus fragile	Specific Growth Rate	0.378	0.03717	Bacteria	(0.87893463477002365, 0.83913839194487727, 0.92197764259131998)	(0.84497371158731693, 0.79952612635230513, 0.89034540525234296)	(1.0485820805862216, 0.93002885810688041, 1.2024578334680756)
Desulfofrigus oceanense	Specific Growth Rate	1.189	0.25492	Bacteria	(0.87893463477002365, 0.83913839194487727, 0.92197764259131998)	(0.84497371158731693, 0.79952612635230513, 0.89034540525234296)	(1.0485820805862216, 0.93002885810688041, 1.2024578334680756)
Desulforhopalus vacuolatus	Specific Growth Rate	0.616	0.0606189	Bacteria	(0.87893463477002365, 0.83913839194487727, 0.92197764259131998)	(0.84497371158731693, 0.79952612635230513, 0.89034540525234296)	(1.0485820805862216, 0.93002885810688041, 1.2024578334680756)
Desulfotalea arctica	Specific Growth Rate	0.383	0.0687231	Bacteria	(0.87893463477002365, 0.83913839194487727, 0.92197764259131998)	(0.84497371158731693, 0.79952612635230513, 0.89034540525234296)	(1.0485820805862216, 0.93002885810688041, 1.2024578334680756)
Desulfotalea psychrophila	Specific Growth Rate	0.628	0.0974366	Bacteria	(0.87893463477002365, 0.83913839194487727, 0.92197764259131998)	(0.84497371158731693, 0.79952612635230513, 0.89034540525234296)	(1.0485820805862216, 0.93002885810688041, 1.2024578334680756)
Desulfotomaculum alkaliphilum	Specific Growth Rate	0.831	0.0604451	Bacteria	(0.87893463477002365, 0.83913839194487727, 0.92197764259131998)	(0.84497371158731693, 0.79952612635230513, 0.89034540525234296)	(1.0485820805862216, 0.93002885810688041, 1.2024578334680756)
Desulfotomaculum putei	Specific Growth Rate	0.986	0	Bacteria	(0.87893463477002365, 0.83913839194487727, 0.92197764259131998)	(0.84497371158731693, 0.79952612635230513, 0.89034540525234296)	(1.0485820805862216, 0.93002885810688041, 1.2024578334680756)
Desulfurobacterium crinifex	Specific Growth Rate	1.507	0.270871	Bacteria	(0.87893463477002365, 0.83913839194487727, 0.92197764259131998)	(0.84497371158731693, 0.79952612635230513, 0.89034540525234296)	(1.0485820805862216, 0.93002885810688041, 1.2024578334680756)
Desulfuromonas michiganensis	Specific Growth Rate	0.676	0.0569482	Bacteria	(0.87893463477002365, 0.83913839194487727, 0.92197764259131998)	(0.84497371158731693, 0.79952612635230513, 0.89034540525234296)	(1.0485820805862216, 0.93002885810688041, 1.2024578334680756)
Desulfuromonas michiganensis	Specific Growth Rate	0.635	0.0904	Bacteria	(0.87893463477002365, 0.83913839194487727, 0.92197764259131998)	(0.84497371158731693, 0.79952612635230513, 0.89034540525234296)	(1.0485820805862216, 0.93002885810688041, 1.2024578334680756)
Enterococcus faecalis	Specific Growth Rate	0.832	0.121765	Bacteria	(0.87893463477002365, 0.83913839194487727, 0.92197764259131998)	(0.84497371158731693, 0.79952612635230513, 0.89034540525234296)	(1.0485820805862216, 0.93002885810688041, 1.2024578334680756)
Erwinia amylovora	Specific Growth Rate	0.702	0.140476	Bacteria	(0.87893463477002365, 0.83913839194487727, 0.92197764259131998)	(0.84497371158731693, 0.79952612635230513, 0.89034540525234296)	(1.0485820805862216, 0.93002885810688041, 1.2024578334680756)
Escherichia coli	Specific Growth Rate	0.443	0.0715407	Bacteria	(0.87893463477002365, 0.83913839194487727, 0.92197764259131998)	(0.84497371158731693, 0.79952612635230513, 0.89034540525234296)	(1.0485820805862216, 0.93002885810688041, 1.2024578334680756)
Escherichia coli	Specific Growth Rate	1.083	0.102531	Bacteria	(0.87893463477002365, 0.83913839194487727, 0.92197764259131998)	(0.84497371158731693, 0.79952612635230513, 0.89034540525234296)	(1.0485820805862216, 0.93002885810688041, 1.2024578334680756)
Escherichia coli	Specific Growth Rate	1.329	0.157619	Bacteria	(0.87893463477002365, 0.83913839194487727, 0.92197764259131998)	(0.84497371158731693, 0.79952612635230513, 0.89034540525234296)	(1.0485820805862216, 0.93002885810688041, 1.2024578334680756)
Escherichia coli	Specific Growth Rate	1.102	0.0468122	Bacteria	(0.87893463477002365, 0.83913839194487727, 0.92197764259131998)	(0.84497371158731693, 0.79952612635230513, 0.89034540525234296)	(1.0485820805862216, 0.93002885810688041, 1.2024578334680756)
Escherichia coli	Specific Growth Rate	0.594	0.0378723	Bacteria	(0.87893463477002365, 0.83913839194487727, 0.92197764259131998)	(0.84497371158731693, 0.79952612635230513, 0.89034540525234296)	(1.0485820805862216, 0.93002885810688041, 1.2024578334680756)
Escherichia coli	Specific Growth Rate	0.849	0.029511	Bacteria	(0.87893463477002365, 0.83913839194487727, 0.92197764259131998)	(0.84497371158731693, 0.79952612635230513, 0.89034540525234296)	(1.0485820805862216, 0.93002885810688041, 1.2024578334680756)
Escherichia coli	Specific Growth Rate	0.833	0.137073	Bacteria	(0.87893463477002365, 0.83913839194487727, 0.92197764259131998)	(0.84497371158731693, 0.79952612635230513, 0.89034540525234296)	(1.0485820805862216, 0.93002885810688041, 1.2024578334680756)
Escherichia coli	Specific Growth Rate	0.78	0.0820335	Bacteria	(0.87893463477002365, 0.83913839194487727, 0.92197764259131998)	(0.84497371158731693, 0.79952612635230513, 0.89034540525234296)	(1.0485820805862216, 0.93002885810688041, 1.2024578334680756)
Escherichia coli	Specific Growth Rate	0.862	0.0758115	Bacteria	(0.87893463477002365, 0.83913839194487727, 0.92197764259131998)	(0.84497371158731693, 0.79952612635230513, 0.89034540525234296)	(1.0485820805862216, 0.93002885810688041, 1.2024578334680756)
Escherichia coli	Specific Growth Rate	1.227	0.125169	Bacteria	(0.87893463477002365, 0.83913839194487727, 0.92197764259131998)	(0.84497371158731693, 0.79952612635230513, 0.89034540525234296)	(1.0485820805862216, 0.93002885810688041, 1.2024578334680756)
Escherichia coli	Specific Growth Rate	0.823	0.122282	Bacteria	(0.87893463477002365, 0.83913839194487727, 0.92197764259131998)	(0.84497371158731693, 0.79952612635230513, 0.89034540525234296)	(1.0485820805862216, 0.93002885810688041, 1.2024578334680756)
Escherichia coli	Specific Growth Rate	0.703	0.0369907	Bacteria	(0.87893463477002365, 0.83913839194487727, 0.92197764259131998)	(0.84497371158731693, 0.79952612635230513, 0.89034540525234296)	(1.0485820805862216, 0.93002885810688041, 1.2024578334680756)
Escherichia coli	Specific Growth Rate	0.65	0.0419343	Bacteria	(0.87893463477002365, 0.83913839194487727, 0.92197764259131998)	(0.84497371158731693, 0.79952612635230513, 0.89034540525234296)	(1.0485820805862216, 0.93002885810688041, 1.2024578334680756)
Escherichia coli	Specific Growth Rate	0.654	0.0511246	Bacteria	(0.87893463477002365, 0.83913839194487727, 0.92197764259131998)	(0.84497371158731693, 0.79952612635230513, 0.89034540525234296)	(1.0485820805862216, 0.93002885810688041, 1.2024578334680756)
Escherichia coli	Specific Growth Rate	0.633	0.0532742	Bacteria	(0.87893463477002365, 0.83913839194487727, 0.92197764259131998)	(0.84497371158731693, 0.79952612635230513, 0.89034540525234296)	(1.0485820805862216, 0.93002885810688041, 1.2024578334680756)
Escherichia coli	Specific Growth Rate	0.643	0.0531126	Bacteria	(0.87893463477002365, 0.83913839194487727, 0.92197764259131998)	(0.84497371158731693, 0.79952612635230513, 0.89034540525234296)	(1.0485820805862216, 0.93002885810688041, 1.2024578334680756)
Escherichia coli	Specific Growth Rate	0.793	0.0487094	Bacteria	(0.87893463477002365, 0.83913839194487727, 0.92197764259131998)	(0.84497371158731693, 0.79952612635230513, 0.89034540525234296)	(1.0485820805862216, 0.93002885810688041, 1.2024578334680756)
Escherichia coli	Specific Growth Rate	0.943	0.0714507	Bacteria	(0.87893463477002365, 0.83913839194487727, 0.92197764259131998)	(0.84497371158731693, 0.79952612635230513, 0.89034540525234296)	(1.0485820805862216, 0.93002885810688041, 1.2024578334680756)
Escherichia coli	Specific Growth Rate	0.756	0.0437395	Bacteria	(0.87893463477002365, 0.83913839194487727, 0.92197764259131998)	(0.84497371158731693, 0.79952612635230513, 0.89034540525234296)	(1.0485820805862216, 0.93002885810688041, 1.2024578334680756)
Escherichia coli	Specific Growth Rate	0.897	0.0912796	Bacteria	(0.87893463477002365, 0.83913839194487727, 0.92197764259131998)	(0.84497371158731693, 0.79952612635230513, 0.89034540525234296)	(1.0485820805862216, 0.93002885810688041, 1.2024578334680756)
Escherichia coli	Specific Growth Rate	0.735	0.0484395	Bacteria	(0.87893463477002365, 0.83913839194487727, 0.92197764259131998)	(0.84497371158731693, 0.79952612635230513, 0.89034540525234296)	(1.0485820805862216, 0.93002885810688041, 1.2024578334680756)
Escherichia coli	Specific Growth Rate	0.736	0.041629	Bacteria	(0.87893463477002365, 0.83913839194487727, 0.92197764259131998)	(0.84497371158731693, 0.79952612635230513, 0.89034540525234296)	(1.0485820805862216, 0.93002885810688041, 1.2024578334680756)
Escherichia coli	Specific Growth Rate	0.38	0.0649859	Bacteria	(0.87893463477002365, 0.83913839194487727, 0.92197764259131998)	(0.84497371158731693, 0.79952612635230513, 0.89034540525234296)	(1.0485820805862216, 0.93002885810688041, 1.2024578334680756)
Escherichia coli	Specific Growth Rate	1.024	0.0879125	Bacteria	(0.87893463477002365, 0.83913839194487727, 0.92197764259131998)	(0.84497371158731693, 0.79952612635230513, 0.89034540525234296)	(1.0485820805862216, 0.93002885810688041, 1.2024578334680756)
Escherichia coli	Specific Growth Rate	0.609	0.0656447	Bacteria	(0.87893463477002365, 0.83913839194487727, 0.92197764259131998)	(0.84497371158731693, 0.79952612635230513, 0.89034540525234296)	(1.0485820805862216, 0.93002885810688041, 1.2024578334680756)
Escherichia coli	Specific Growth Rate	0.425	0.0319935	Bacteria	(0.87893463477002365, 0.83913839194487727, 0.92197764259131998)	(0.84497371158731693, 0.79952612635230513, 0.89034540525234296)	(1.0485820805862216, 0.93002885810688041, 1.2024578334680756)
Fervidobacterium pennivorans	Specific Growth Rate	0.659	0.161238	Bacteria	(0.87893463477002365, 0.83913839194487727, 0.92197764259131998)	(0.84497371158731693, 0.79952612635230513, 0.89034540525234296)	(1.0485820805862216, 0.93002885810688041, 1.2024578334680756)
Flavobacterium limicola	Specific Growth Rate	0.509	0.0662204	Bacteria	(0.87893463477002365, 0.83913839194487727, 0.92197764259131998)	(0.84497371158731693, 0.79952612635230513, 0.89034540525234296)	(1.0485820805862216, 0.93002885810688041, 1.2024578334680756)
Flexistipes sinusarabici	Specific Growth Rate	0.726	0.182486	Bacteria	(0.87893463477002365, 0.83913839194487727, 0.92197764259131998)	(0.84497371158731693, 0.79952612635230513, 0.89034540525234296)	(1.0485820805862216, 0.93002885810688041, 1.2024578334680756)
Gelidibacter gilvus	Specific Growth Rate	0.634	0.101998	Bacteria	(0.87893463477002365, 0.83913839194487727, 0.92197764259131998)	(0.84497371158731693, 0.79952612635230513, 0.89034540525234296)	(1.0485820805862216, 0.93002885810688041, 1.2024578334680756)
Gelidibacter sp.	Specific Growth Rate	0.889	0.107552	Bacteria	(0.87893463477002365, 0.83913839194487727, 0.92197764259131998)	(0.84497371158731693, 0.79952612635230513, 0.89034540525234296)	(1.0485820805862216, 0.93002885810688041, 1.2024578334680756)
Geobacillus caldotenax	Specific Growth Rate	1.086	0.276801	Bacteria	(0.87893463477002365, 0.83913839194487727, 0.92197764259131998)	(0.84497371158731693, 0.79952612635230513, 0.89034540525234296)	(1.0485820805862216, 0.93002885810688041, 1.2024578334680756)
Geobacillus caldotenax	Specific Growth Rate	1.046	0.101352	Bacteria	(0.87893463477002365, 0.83913839194487727, 0.92197764259131998)	(0.84497371158731693, 0.79952612635230513, 0.89034540525234296)	(1.0485820805862216, 0.93002885810688041, 1.2024578334680756)
Geobacillus caldoxylosilyticus	Specific Growth Rate	0.621	0.0627067	Bacteria	(0.87893463477002365, 0.83913839194487727, 0.92197764259131998)	(0.84497371158731693, 0.79952612635230513, 0.89034540525234296)	(1.0485820805862216, 0.93002885810688041, 1.2024578334680756)
Geobacillus stearothermophilus	Specific Growth Rate	1.424	0.371289	Bacteria	(0.87893463477002365, 0.83913839194487727, 0.92197764259131998)	(0.84497371158731693, 0.79952612635230513, 0.89034540525234296)	(1.0485820805862216, 0.93002885810688041, 1.2024578334680756)
Geobacillus thermodenitrificans	Specific Growth Rate	1.583	0.169038	Bacteria	(0.87893463477002365, 0.83913839194487727, 0.92197764259131998)	(0.84497371158731693, 0.79952612635230513, 0.89034540525234296)	(1.0485820805862216, 0.93002885810688041, 1.2024578334680756)
Geobacillus thermoleovorans	Specific Growth Rate	1.001		Bacteria	(0.87893463477002365, 0.83913839194487727, 0.92197764259131998)	(0.84497371158731693, 0.79952612635230513, 0.89034540525234296)	(1.0485820805862216, 0.93002885810688041, 1.2024578334680756)
Geobacillus thermoleovorans	Specific Growth Rate	1.099		Bacteria	(0.87893463477002365, 0.83913839194487727, 0.92197764259131998)	(0.84497371158731693, 0.79952612635230513, 0.89034540525234296)	(1.0485820805862216, 0.93002885810688041, 1.2024578334680756)
Glaciecola punicea	Specific Growth Rate	1.113	0.194476	Bacteria	(0.87893463477002365, 0.83913839194487727, 0.92197764259131998)	(0.84497371158731693, 0.79952612635230513, 0.89034540525234296)	(1.0485820805862216, 0.93002885810688041, 1.2024578334680756)
Glaciecola punicea	Specific Growth Rate	0.738	0.123555	Bacteria	(0.87893463477002365, 0.83913839194487727, 0.92197764259131998)	(0.84497371158731693, 0.79952612635230513, 0.89034540525234296)	(1.0485820805862216, 0.93002885810688041, 1.2024578334680756)
H1	Specific Growth Rate	0.312	0.111603	Bacteria	(0.87893463477002365, 0.83913839194487727, 0.92197764259131998)	(0.84497371158731693, 0.79952612635230513, 0.89034540525234296)	(1.0485820805862216, 0.93002885810688041, 1.2024578334680756)
Halanaerobium alcaliphilum	Specific Growth Rate	1.146	0.517937	Bacteria	(0.87893463477002365, 0.83913839194487727, 0.92197764259131998)	(0.84497371158731693, 0.79952612635230513, 0.89034540525234296)	(1.0485820805862216, 0.93002885810688041, 1.2024578334680756)
Halanaerobium lacusrosei	Specific Growth Rate	0.539	0.122545	Bacteria	(0.87893463477002365, 0.83913839194487727, 0.92197764259131998)	(0.84497371158731693, 0.79952612635230513, 0.89034540525234296)	(1.0485820805862216, 0.93002885810688041, 1.2024578334680756)
Halomonas campisalis	Specific Growth Rate	1.174	0.543196	Bacteria	(0.87893463477002365, 0.83913839194487727, 0.92197764259131998)	(0.84497371158731693, 0.79952612635230513, 0.89034540525234296)	(1.0485820805862216, 0.93002885810688041, 1.2024578334680756)
Halomonas elongata	Specific Growth Rate	0.893	0.0460314	Bacteria	(0.87893463477002365, 0.83913839194487727, 0.92197764259131998)	(0.84497371158731693, 0.79952612635230513, 0.89034540525234296)	(1.0485820805862216, 0.93002885810688041, 1.2024578334680756)
Halomonas elongata	Specific Growth Rate	1.151	0.181165	Bacteria	(0.87893463477002365, 0.83913839194487727, 0.92197764259131998)	(0.84497371158731693, 0.79952612635230513, 0.89034540525234296)	(1.0485820805862216, 0.93002885810688041, 1.2024578334680756)
Halomonas elongata	Specific Growth Rate	0.777	0.0339711	Bacteria	(0.87893463477002365, 0.83913839194487727, 0.92197764259131998)	(0.84497371158731693, 0.79952612635230513, 0.89034540525234296)	(1.0485820805862216, 0.93002885810688041, 1.2024578334680756)
Halomonas elongata	Specific Growth Rate	1.054	0	Bacteria	(0.87893463477002365, 0.83913839194487727, 0.92197764259131998)	(0.84497371158731693, 0.79952612635230513, 0.89034540525234296)	(1.0485820805862216, 0.93002885810688041, 1.2024578334680756)
Halomonas halodenitrificans	Specific Growth Rate	0.679	0.0631491	Bacteria	(0.87893463477002365, 0.83913839194487727, 0.92197764259131998)	(0.84497371158731693, 0.79952612635230513, 0.89034540525234296)	(1.0485820805862216, 0.93002885810688041, 1.2024578334680756)
Halomonas halodenitrificans	Specific Growth Rate	0.787	0.0740253	Bacteria	(0.87893463477002365, 0.83913839194487727, 0.92197764259131998)	(0.84497371158731693, 0.79952612635230513, 0.89034540525234296)	(1.0485820805862216, 0.93002885810688041, 1.2024578334680756)
Halomonas halodenitrificans	Specific Growth Rate	0.961	0.101226	Bacteria	(0.87893463477002365, 0.83913839194487727, 0.92197764259131998)	(0.84497371158731693, 0.79952612635230513, 0.89034540525234296)	(1.0485820805862216, 0.93002885810688041, 1.2024578334680756)
Halomonas halodenitrificans	Specific Growth Rate	0.778	0.0938655	Bacteria	(0.87893463477002365, 0.83913839194487727, 0.92197764259131998)	(0.84497371158731693, 0.79952612635230513, 0.89034540525234296)	(1.0485820805862216, 0.93002885810688041, 1.2024578334680756)
Halomonas subglaciescola	Specific Growth Rate	0.892	0.088289	Bacteria	(0.87893463477002365, 0.83913839194487727, 0.92197764259131998)	(0.84497371158731693, 0.79952612635230513, 0.89034540525234296)	(1.0485820805862216, 0.93002885810688041, 1.2024578334680756)
Halomonas subglaciescola	Specific Growth Rate	1.099	0.0972167	Bacteria	(0.87893463477002365, 0.83913839194487727, 0.92197764259131998)	(0.84497371158731693, 0.79952612635230513, 0.89034540525234296)	(1.0485820805862216, 0.93002885810688041, 1.2024578334680756)
Halomonas subglaciescola	Specific Growth Rate	0.908	0.0639126	Bacteria	(0.87893463477002365, 0.83913839194487727, 0.92197764259131998)	(0.84497371158731693, 0.79952612635230513, 0.89034540525234296)	(1.0485820805862216, 0.93002885810688041, 1.2024578334680756)
Halomonas subglaciescola	Specific Growth Rate	0.833	0.0442523	Bacteria	(0.87893463477002365, 0.83913839194487727, 0.92197764259131998)	(0.84497371158731693, 0.79952612635230513, 0.89034540525234296)	(1.0485820805862216, 0.93002885810688041, 1.2024578334680756)
Halomonas subglaciescola	Specific Growth Rate	1.069		Bacteria	(0.87893463477002365, 0.83913839194487727, 0.92197764259131998)	(0.84497371158731693, 0.79952612635230513, 0.89034540525234296)	(1.0485820805862216, 0.93002885810688041, 1.2024578334680756)
Halomonas subglaciescola	Specific Growth Rate	0.39	0.0642698	Bacteria	(0.87893463477002365, 0.83913839194487727, 0.92197764259131998)	(0.84497371158731693, 0.79952612635230513, 0.89034540525234296)	(1.0485820805862216, 0.93002885810688041, 1.2024578334680756)
Halonatronum saccharophilum	Specific Growth Rate	0.572	0.145608	Bacteria	(0.87893463477002365, 0.83913839194487727, 0.92197764259131998)	(0.84497371158731693, 0.79952612635230513, 0.89034540525234296)	(1.0485820805862216, 0.93002885810688041, 1.2024578334680756)
Heliobacillus mobilis	Specific Growth Rate	1.344	0.115395	Bacteria	(0.87893463477002365, 0.83913839194487727, 0.92197764259131998)	(0.84497371158731693, 0.79952612635230513, 0.89034540525234296)	(1.0485820805862216, 0.93002885810688041, 1.2024578334680756)
Heliobacterium modesticaldum	Specific Growth Rate	0.631	0.0760116	Bacteria	(0.87893463477002365, 0.83913839194487727, 0.92197764259131998)	(0.84497371158731693, 0.79952612635230513, 0.89034540525234296)	(1.0485820805862216, 0.93002885810688041, 1.2024578334680756)
Herbaspirillum sp. k1	Specific Growth Rate	0.381	0.0718086	Bacteria	(0.87893463477002365, 0.83913839194487727, 0.92197764259131998)	(0.84497371158731693, 0.79952612635230513, 0.89034540525234296)	(1.0485820805862216, 0.93002885810688041, 1.2024578334680756)
Hydrogenophaga pseudoflava	Specific Growth Rate	2.589		Bacteria	(0.87893463477002365, 0.83913839194487727, 0.92197764259131998)	(0.84497371158731693, 0.79952612635230513, 0.89034540525234296)	(1.0485820805862216, 0.93002885810688041, 1.2024578334680756)
Hydrogenophaga pseudoflava	Specific Growth Rate	0.677	0.114719	Bacteria	(0.87893463477002365, 0.83913839194487727, 0.92197764259131998)	(0.84497371158731693, 0.79952612635230513, 0.89034540525234296)	(1.0485820805862216, 0.93002885810688041, 1.2024578334680756)
Hydrogenophaga pseudoflava	Specific Growth Rate	0.642	0.104905	Bacteria	(0.87893463477002365, 0.83913839194487727, 0.92197764259131998)	(0.84497371158731693, 0.79952612635230513, 0.89034540525234296)	(1.0485820805862216, 0.93002885810688041, 1.2024578334680756)
Hydrogenophaga pseudoflava	Specific Growth Rate	0.534	0.109886	Bacteria	(0.87893463477002365, 0.83913839194487727, 0.92197764259131998)	(0.84497371158731693, 0.79952612635230513, 0.89034540525234296)	(1.0485820805862216, 0.93002885810688041, 1.2024578334680756)
Hydrogenophilus hirschii	Specific Growth Rate	0.605	0.116774	Bacteria	(0.87893463477002365, 0.83913839194487727, 0.92197764259131998)	(0.84497371158731693, 0.79952612635230513, 0.89034540525234296)	(1.0485820805862216, 0.93002885810688041, 1.2024578334680756)
Isosphaera pallida	Specific Growth Rate	1.689	0.647215	Bacteria	(0.87893463477002365, 0.83913839194487727, 0.92197764259131998)	(0.84497371158731693, 0.79952612635230513, 0.89034540525234296)	(1.0485820805862216, 0.93002885810688041, 1.2024578334680756)
Klebsiella oxytoca	Specific Growth Rate	0.653	0.0379786	Bacteria	(0.87893463477002365, 0.83913839194487727, 0.92197764259131998)	(0.84497371158731693, 0.79952612635230513, 0.89034540525234296)	(1.0485820805862216, 0.93002885810688041, 1.2024578334680756)
Klebsiella pneumoniae	Specific Growth Rate	0.931	0.0135098	Bacteria	(0.87893463477002365, 0.83913839194487727, 0.92197764259131998)	(0.84497371158731693, 0.79952612635230513, 0.89034540525234296)	(1.0485820805862216, 0.93002885810688041, 1.2024578334680756)
Lactobacillus acidophilus	Specific Growth Rate	0.505	0.111391	Bacteria	(0.87893463477002365, 0.83913839194487727, 0.92197764259131998)	(0.84497371158731693, 0.79952612635230513, 0.89034540525234296)	(1.0485820805862216, 0.93002885810688041, 1.2024578334680756)
Lactobacillus delbrueckii	Specific Growth Rate	1.857	0.202471	Bacteria	(0.87893463477002365, 0.83913839194487727, 0.92197764259131998)	(0.84497371158731693, 0.79952612635230513, 0.89034540525234296)	(1.0485820805862216, 0.93002885810688041, 1.2024578334680756)
Lactobacillus paracasei	Specific Growth Rate	0.947	0.0343778	Bacteria	(0.87893463477002365, 0.83913839194487727, 0.92197764259131998)	(0.84497371158731693, 0.79952612635230513, 0.89034540525234296)	(1.0485820805862216, 0.93002885810688041, 1.2024578334680756)
Lactobacillus rhamnosus	Specific Growth Rate	0.649	0.0390334	Bacteria	(0.87893463477002365, 0.83913839194487727, 0.92197764259131998)	(0.84497371158731693, 0.79952612635230513, 0.89034540525234296)	(1.0485820805862216, 0.93002885810688041, 1.2024578334680756)
Lactococcus lactis	Specific Growth Rate	0.65	0.0276802	Bacteria	(0.87893463477002365, 0.83913839194487727, 0.92197764259131998)	(0.84497371158731693, 0.79952612635230513, 0.89034540525234296)	(1.0485820805862216, 0.93002885810688041, 1.2024578334680756)
Lactococcus lactis	Specific Growth Rate	0.172	0.0754848	Bacteria	(0.87893463477002365, 0.83913839194487727, 0.92197764259131998)	(0.84497371158731693, 0.79952612635230513, 0.89034540525234296)	(1.0485820805862216, 0.93002885810688041, 1.2024578334680756)
Lactococcus piscium	Specific Growth Rate	0.725	0.144492	Bacteria	(0.87893463477002365, 0.83913839194487727, 0.92197764259131998)	(0.84497371158731693, 0.79952612635230513, 0.89034540525234296)	(1.0485820805862216, 0.93002885810688041, 1.2024578334680756)
Limnothrix redekei	Specific Growth Rate	0.712	0.0927845	Bacteria	(0.87893463477002365, 0.83913839194487727, 0.92197764259131998)	(0.84497371158731693, 0.79952612635230513, 0.89034540525234296)	(1.0485820805862216, 0.93002885810688041, 1.2024578334680756)
Limnothrix redekei	Specific Growth Rate	0.835	0.0650956	Bacteria	(0.87893463477002365, 0.83913839194487727, 0.92197764259131998)	(0.84497371158731693, 0.79952612635230513, 0.89034540525234296)	(1.0485820805862216, 0.93002885810688041, 1.2024578334680756)
Listeria monocytogenes	Specific Growth Rate	0.705	0.0528876	Bacteria	(0.87893463477002365, 0.83913839194487727, 0.92197764259131998)	(0.84497371158731693, 0.79952612635230513, 0.89034540525234296)	(1.0485820805862216, 0.93002885810688041, 1.2024578334680756)
Listeria monocytogenes	Specific Growth Rate	0.796	0.0928272	Bacteria	(0.87893463477002365, 0.83913839194487727, 0.92197764259131998)	(0.84497371158731693, 0.79952612635230513, 0.89034540525234296)	(1.0485820805862216, 0.93002885810688041, 1.2024578334680756)
Listeria monocytogenes	Specific Growth Rate	0.771	0.0542333	Bacteria	(0.87893463477002365, 0.83913839194487727, 0.92197764259131998)	(0.84497371158731693, 0.79952612635230513, 0.89034540525234296)	(1.0485820805862216, 0.93002885810688041, 1.2024578334680756)
Listeria monocytogenes	Specific Growth Rate	0.886	0.130343	Bacteria	(0.87893463477002365, 0.83913839194487727, 0.92197764259131998)	(0.84497371158731693, 0.79952612635230513, 0.89034540525234296)	(1.0485820805862216, 0.93002885810688041, 1.2024578334680756)
Listeria monocytogenes	Specific Growth Rate	0.757	0.127929	Bacteria	(0.87893463477002365, 0.83913839194487727, 0.92197764259131998)	(0.84497371158731693, 0.79952612635230513, 0.89034540525234296)	(1.0485820805862216, 0.93002885810688041, 1.2024578334680756)
Listeria monocytogenes	Specific Growth Rate	0.525	0.0778315	Bacteria	(0.87893463477002365, 0.83913839194487727, 0.92197764259131998)	(0.84497371158731693, 0.79952612635230513, 0.89034540525234296)	(1.0485820805862216, 0.93002885810688041, 1.2024578334680756)
Listeria monocytogenes	Specific Growth Rate	0.597	0.0433234	Bacteria	(0.87893463477002365, 0.83913839194487727, 0.92197764259131998)	(0.84497371158731693, 0.79952612635230513, 0.89034540525234296)	(1.0485820805862216, 0.93002885810688041, 1.2024578334680756)
Listeria monocytogenes	Specific Growth Rate	0.712	0.0720308	Bacteria	(0.87893463477002365, 0.83913839194487727, 0.92197764259131998)	(0.84497371158731693, 0.79952612635230513, 0.89034540525234296)	(1.0485820805862216, 0.93002885810688041, 1.2024578334680756)
Listeria monocytogenes	Specific Growth Rate	0.704	0.0581085	Bacteria	(0.87893463477002365, 0.83913839194487727, 0.92197764259131998)	(0.84497371158731693, 0.79952612635230513, 0.89034540525234296)	(1.0485820805862216, 0.93002885810688041, 1.2024578334680756)
Listeria monocytogenes	Specific Growth Rate	0.681	0.0695191	Bacteria	(0.87893463477002365, 0.83913839194487727, 0.92197764259131998)	(0.84497371158731693, 0.79952612635230513, 0.89034540525234296)	(1.0485820805862216, 0.93002885810688041, 1.2024578334680756)
Listeria monocytogenes	Specific Growth Rate	0.69	0.0588191	Bacteria	(0.87893463477002365, 0.83913839194487727, 0.92197764259131998)	(0.84497371158731693, 0.79952612635230513, 0.89034540525234296)	(1.0485820805862216, 0.93002885810688041, 1.2024578334680756)
Listeria monocytogenes	Specific Growth Rate	0.987	0.0629769	Bacteria	(0.87893463477002365, 0.83913839194487727, 0.92197764259131998)	(0.84497371158731693, 0.79952612635230513, 0.89034540525234296)	(1.0485820805862216, 0.93002885810688041, 1.2024578334680756)
Marinithermus hydrothermalis	Specific Growth Rate	1.019		Bacteria	(0.87893463477002365, 0.83913839194487727, 0.92197764259131998)	(0.84497371158731693, 0.79952612635230513, 0.89034540525234296)	(1.0485820805862216, 0.93002885810688041, 1.2024578334680756)
Marinitoga piezophila	Specific Growth Rate	0.668	0.132394	Bacteria	(0.87893463477002365, 0.83913839194487727, 0.92197764259131998)	(0.84497371158731693, 0.79952612635230513, 0.89034540525234296)	(1.0485820805862216, 0.93002885810688041, 1.2024578334680756)
Marinobacter alkaliphilus	Specific Growth Rate	0.507	0.133226	Bacteria	(0.87893463477002365, 0.83913839194487727, 0.92197764259131998)	(0.84497371158731693, 0.79952612635230513, 0.89034540525234296)	(1.0485820805862216, 0.93002885810688041, 1.2024578334680756)
Marinobacter alkaliphilus	Specific Growth Rate	0.562	0.196474	Bacteria	(0.87893463477002365, 0.83913839194487727, 0.92197764259131998)	(0.84497371158731693, 0.79952612635230513, 0.89034540525234296)	(1.0485820805862216, 0.93002885810688041, 1.2024578334680756)
Mastigocladus laminosus	Specific Growth Rate	0.897	0.578008	Bacteria	(0.87893463477002365, 0.83913839194487727, 0.92197764259131998)	(0.84497371158731693, 0.79952612635230513, 0.89034540525234296)	(1.0485820805862216, 0.93002885810688041, 1.2024578334680756)
Mastigocladus laminosus	Specific Growth Rate	0.679	0.104042	Bacteria	(0.87893463477002365, 0.83913839194487727, 0.92197764259131998)	(0.84497371158731693, 0.79952612635230513, 0.89034540525234296)	(1.0485820805862216, 0.93002885810688041, 1.2024578334680756)
Mastigocladus laminosus	Specific Growth Rate	1.655	0.248692	Bacteria	(0.87893463477002365, 0.83913839194487727, 0.92197764259131998)	(0.84497371158731693, 0.79952612635230513, 0.89034540525234296)	(1.0485820805862216, 0.93002885810688041, 1.2024578334680756)
Mastigocladus laminosus	Specific Growth Rate	0.829	0.137578	Bacteria	(0.87893463477002365, 0.83913839194487727, 0.92197764259131998)	(0.84497371158731693, 0.79952612635230513, 0.89034540525234296)	(1.0485820805862216, 0.93002885810688041, 1.2024578334680756)
Mastigocladus laminosus	Specific Growth Rate	0.966	0.248301	Bacteria	(0.87893463477002365, 0.83913839194487727, 0.92197764259131998)	(0.84497371158731693, 0.79952612635230513, 0.89034540525234296)	(1.0485820805862216, 0.93002885810688041, 1.2024578334680756)
Meiothermus chliarophilus	Specific Growth Rate	0.449	0.0809629	Bacteria	(0.87893463477002365, 0.83913839194487727, 0.92197764259131998)	(0.84497371158731693, 0.79952612635230513, 0.89034540525234296)	(1.0485820805862216, 0.93002885810688041, 1.2024578334680756)
Meiothermus chliarophilus	Specific Growth Rate	0.697	0.194283	Bacteria	(0.87893463477002365, 0.83913839194487727, 0.92197764259131998)	(0.84497371158731693, 0.79952612635230513, 0.89034540525234296)	(1.0485820805862216, 0.93002885810688041, 1.2024578334680756)
Merismopedia tenuissima	Specific Growth Rate	4.26		Bacteria	(0.87893463477002365, 0.83913839194487727, 0.92197764259131998)	(0.84497371158731693, 0.79952612635230513, 0.89034540525234296)	(1.0485820805862216, 0.93002885810688041, 1.2024578334680756)
Microcystis aeruginosa	Specific Growth Rate	2.054		Bacteria	(0.87893463477002365, 0.83913839194487727, 0.92197764259131998)	(0.84497371158731693, 0.79952612635230513, 0.89034540525234296)	(1.0485820805862216, 0.93002885810688041, 1.2024578334680756)
Microcystis aeruginosa	Specific Growth Rate	1.417		Bacteria	(0.87893463477002365, 0.83913839194487727, 0.92197764259131998)	(0.84497371158731693, 0.79952612635230513, 0.89034540525234296)	(1.0485820805862216, 0.93002885810688041, 1.2024578334680756)
Microcystis aeruginosa	Specific Growth Rate	1.419	0.325137	Bacteria	(0.87893463477002365, 0.83913839194487727, 0.92197764259131998)	(0.84497371158731693, 0.79952612635230513, 0.89034540525234296)	(1.0485820805862216, 0.93002885810688041, 1.2024578334680756)
Microcystis aeruginosa	Specific Growth Rate	0.632	0.486132	Bacteria	(0.87893463477002365, 0.83913839194487727, 0.92197764259131998)	(0.84497371158731693, 0.79952612635230513, 0.89034540525234296)	(1.0485820805862216, 0.93002885810688041, 1.2024578334680756)
Microcystis aeruginosa	Specific Growth Rate	1.74	0.734846	Bacteria	(0.87893463477002365, 0.83913839194487727, 0.92197764259131998)	(0.84497371158731693, 0.79952612635230513, 0.89034540525234296)	(1.0485820805862216, 0.93002885810688041, 1.2024578334680756)
Microcystis aeruginosa	Specific Growth Rate	0.458	0.0946649	Bacteria	(0.87893463477002365, 0.83913839194487727, 0.92197764259131998)	(0.84497371158731693, 0.79952612635230513, 0.89034540525234296)	(1.0485820805862216, 0.93002885810688041, 1.2024578334680756)
Microcystis wesenbergii	Specific Growth Rate	0.225		Bacteria	(0.87893463477002365, 0.83913839194487727, 0.92197764259131998)	(0.84497371158731693, 0.79952612635230513, 0.89034540525234296)	(1.0485820805862216, 0.93002885810688041, 1.2024578334680756)
Moritella marina	Specific Growth Rate	0.845	0.218064	Bacteria	(0.87893463477002365, 0.83913839194487727, 0.92197764259131998)	(0.84497371158731693, 0.79952612635230513, 0.89034540525234296)	(1.0485820805862216, 0.93002885810688041, 1.2024578334680756)
Moritella marina	Specific Growth Rate	1.128	0.202941	Bacteria	(0.87893463477002365, 0.83913839194487727, 0.92197764259131998)	(0.84497371158731693, 0.79952612635230513, 0.89034540525234296)	(1.0485820805862216, 0.93002885810688041, 1.2024578334680756)
N-fixing unicellular cyanobacterium strain a 2.5	Specific Growth Rate	2.207	0.951001	Bacteria	(0.87893463477002365, 0.83913839194487727, 0.92197764259131998)	(0.84497371158731693, 0.79952612635230513, 0.89034540525234296)	(1.0485820805862216, 0.93002885810688041, 1.2024578334680756)
N-fixing unicellular cyanobacterium strain p-3	Specific Growth Rate	1.897	1.01624	Bacteria	(0.87893463477002365, 0.83913839194487727, 0.92197764259131998)	(0.84497371158731693, 0.79952612635230513, 0.89034540525234296)	(1.0485820805862216, 0.93002885810688041, 1.2024578334680756)
N-fixing unicellular cyanobacterium strain p-7	Specific Growth Rate	11.665	4.34971	Bacteria	(0.87893463477002365, 0.83913839194487727, 0.92197764259131998)	(0.84497371158731693, 0.79952612635230513, 0.89034540525234296)	(1.0485820805862216, 0.93002885810688041, 1.2024578334680756)
Nocardioides sp. k44	Specific Growth Rate	0.815	0.299376	Bacteria	(0.87893463477002365, 0.83913839194487727, 0.92197764259131998)	(0.84497371158731693, 0.79952612635230513, 0.89034540525234296)	(1.0485820805862216, 0.93002885810688041, 1.2024578334680756)
Oscillatoria e17	Specific Growth Rate	0.607	0.24449	Bacteria	(0.87893463477002365, 0.83913839194487727, 0.92197764259131998)	(0.84497371158731693, 0.79952612635230513, 0.89034540525234296)	(1.0485820805862216, 0.93002885810688041, 1.2024578334680756)
Oscillatoria o-salt	Specific Growth Rate	0.871	0.211289	Bacteria	(0.87893463477002365, 0.83913839194487727, 0.92197764259131998)	(0.84497371158731693, 0.79952612635230513, 0.89034540525234296)	(1.0485820805862216, 0.93002885810688041, 1.2024578334680756)
Oscillatoria sp.	Specific Growth Rate	0.305		Bacteria	(0.87893463477002365, 0.83913839194487727, 0.92197764259131998)	(0.84497371158731693, 0.79952612635230513, 0.89034540525234296)	(1.0485820805862216, 0.93002885810688041, 1.2024578334680756)
Pelotomaculum thermopropionicum	Specific Growth Rate	2.057	0.889956	Bacteria	(0.87893463477002365, 0.83913839194487727, 0.92197764259131998)	(0.84497371158731693, 0.79952612635230513, 0.89034540525234296)	(1.0485820805862216, 0.93002885810688041, 1.2024578334680756)
Peptoclostridium paradoxum	Specific Growth Rate	0.842	0.0442149	Bacteria	(0.87893463477002365, 0.83913839194487727, 0.92197764259131998)	(0.84497371158731693, 0.79952612635230513, 0.89034540525234296)	(1.0485820805862216, 0.93002885810688041, 1.2024578334680756)
Peptoclostridium paradoxum	Specific Growth Rate	0.718	0.105001	Bacteria	(0.87893463477002365, 0.83913839194487727, 0.92197764259131998)	(0.84497371158731693, 0.79952612635230513, 0.89034540525234296)	(1.0485820805862216, 0.93002885810688041, 1.2024578334680756)
Peptoclostridium thermoalcaliphilum	Specific Growth Rate	0.797	0.0885825	Bacteria	(0.87893463477002365, 0.83913839194487727, 0.92197764259131998)	(0.84497371158731693, 0.79952612635230513, 0.89034540525234296)	(1.0485820805862216, 0.93002885810688041, 1.2024578334680756)
Persephonella guaymasensis	Specific Growth Rate	0.521	0.157803	Bacteria	(0.87893463477002365, 0.83913839194487727, 0.92197764259131998)	(0.84497371158731693, 0.79952612635230513, 0.89034540525234296)	(1.0485820805862216, 0.93002885810688041, 1.2024578334680756)
Persephonella marina	Specific Growth Rate	1.198	0.151988	Bacteria	(0.87893463477002365, 0.83913839194487727, 0.92197764259131998)	(0.84497371158731693, 0.79952612635230513, 0.89034540525234296)	(1.0485820805862216, 0.93002885810688041, 1.2024578334680756)
Phormidium e11a	Specific Growth Rate	1.511	1.28408	Bacteria	(0.87893463477002365, 0.83913839194487727, 0.92197764259131998)	(0.84497371158731693, 0.79952612635230513, 0.89034540525234296)	(1.0485820805862216, 0.93002885810688041, 1.2024578334680756)
Phormidium e11b	Specific Growth Rate	0.303	0.10485	Bacteria	(0.87893463477002365, 0.83913839194487727, 0.92197764259131998)	(0.84497371158731693, 0.79952612635230513, 0.89034540525234296)	(1.0485820805862216, 0.93002885810688041, 1.2024578334680756)
Phormidium e12	Specific Growth Rate	0.337	0.11798	Bacteria	(0.87893463477002365, 0.83913839194487727, 0.92197764259131998)	(0.84497371158731693, 0.79952612635230513, 0.89034540525234296)	(1.0485820805862216, 0.93002885810688041, 1.2024578334680756)
Phormidium e18	Specific Growth Rate	0.417		Bacteria	(0.87893463477002365, 0.83913839194487727, 0.92197764259131998)	(0.84497371158731693, 0.79952612635230513, 0.89034540525234296)	(1.0485820805862216, 0.93002885810688041, 1.2024578334680756)
Phormidium e2	Specific Growth Rate	1.91	0.627415	Bacteria	(0.87893463477002365, 0.83913839194487727, 0.92197764259131998)	(0.84497371158731693, 0.79952612635230513, 0.89034540525234296)	(1.0485820805862216, 0.93002885810688041, 1.2024578334680756)
Phormidium e5	Specific Growth Rate	1.509	1.27258	Bacteria	(0.87893463477002365, 0.83913839194487727, 0.92197764259131998)	(0.84497371158731693, 0.79952612635230513, 0.89034540525234296)	(1.0485820805862216, 0.93002885810688041, 1.2024578334680756)
Phormidium e6a	Specific Growth Rate	0.303	0.108008	Bacteria	(0.87893463477002365, 0.83913839194487727, 0.92197764259131998)	(0.84497371158731693, 0.79952612635230513, 0.89034540525234296)	(1.0485820805862216, 0.93002885810688041, 1.2024578334680756)
Phormidium e7	Specific Growth Rate	1.91	0.61185	Bacteria	(0.87893463477002365, 0.83913839194487727, 0.92197764259131998)	(0.84497371158731693, 0.79952612635230513, 0.89034540525234296)	(1.0485820805862216, 0.93002885810688041, 1.2024578334680756)
Phormidium o043	Specific Growth Rate	0.656	0.250479	Bacteria	(0.87893463477002365, 0.83913839194487727, 0.92197764259131998)	(0.84497371158731693, 0.79952612635230513, 0.89034540525234296)	(1.0485820805862216, 0.93002885810688041, 1.2024578334680756)
Phormidium o099	Specific Growth Rate	1.06	0.396776	Bacteria	(0.87893463477002365, 0.83913839194487727, 0.92197764259131998)	(0.84497371158731693, 0.79952612635230513, 0.89034540525234296)	(1.0485820805862216, 0.93002885810688041, 1.2024578334680756)
Phormidium o102	Specific Growth Rate	0.339	0.12985	Bacteria	(0.87893463477002365, 0.83913839194487727, 0.92197764259131998)	(0.84497371158731693, 0.79952612635230513, 0.89034540525234296)	(1.0485820805862216, 0.93002885810688041, 1.2024578334680756)
Phormidium o104	Specific Growth Rate	1.438	0.826125	Bacteria	(0.87893463477002365, 0.83913839194487727, 0.92197764259131998)	(0.84497371158731693, 0.79952612635230513, 0.89034540525234296)	(1.0485820805862216, 0.93002885810688041, 1.2024578334680756)
Phormidium o120	Specific Growth Rate	0.302		Bacteria	(0.87893463477002365, 0.83913839194487727, 0.92197764259131998)	(0.84497371158731693, 0.79952612635230513, 0.89034540525234296)	(1.0485820805862216, 0.93002885810688041, 1.2024578334680756)
Phormidium o152	Specific Growth Rate	0.728	0.337773	Bacteria	(0.87893463477002365, 0.83913839194487727, 0.92197764259131998)	(0.84497371158731693, 0.79952612635230513, 0.89034540525234296)	(1.0485820805862216, 0.93002885810688041, 1.2024578334680756)
Phormidium o154	Specific Growth Rate	0.085	0.0325199	Bacteria	(0.87893463477002365, 0.83913839194487727, 0.92197764259131998)	(0.84497371158731693, 0.79952612635230513, 0.89034540525234296)	(1.0485820805862216, 0.93002885810688041, 1.2024578334680756)
Phormidium o157	Specific Growth Rate	1.765	0.236507	Bacteria	(0.87893463477002365, 0.83913839194487727, 0.92197764259131998)	(0.84497371158731693, 0.79952612635230513, 0.89034540525234296)	(1.0485820805862216, 0.93002885810688041, 1.2024578334680756)
Phormidium o160	Specific Growth Rate	0.103	0.119793	Bacteria	(0.87893463477002365, 0.83913839194487727, 0.92197764259131998)	(0.84497371158731693, 0.79952612635230513, 0.89034540525234296)	(1.0485820805862216, 0.93002885810688041, 1.2024578334680756)
Phormidium o202	Specific Growth Rate	0.475		Bacteria	(0.87893463477002365, 0.83913839194487727, 0.92197764259131998)	(0.84497371158731693, 0.79952612635230513, 0.89034540525234296)	(1.0485820805862216, 0.93002885810688041, 1.2024578334680756)
Phormidium o203	Specific Growth Rate	2.018	1.01934	Bacteria	(0.87893463477002365, 0.83913839194487727, 0.92197764259131998)	(0.84497371158731693, 0.79952612635230513, 0.89034540525234296)	(1.0485820805862216, 0.93002885810688041, 1.2024578334680756)
Phormidium o204	Specific Growth Rate	0.847	0.656708	Bacteria	(0.87893463477002365, 0.83913839194487727, 0.92197764259131998)	(0.84497371158731693, 0.79952612635230513, 0.89034540525234296)	(1.0485820805862216, 0.93002885810688041, 1.2024578334680756)
Phormidium o210	Specific Growth Rate	2.247	1.16879	Bacteria	(0.87893463477002365, 0.83913839194487727, 0.92197764259131998)	(0.84497371158731693, 0.79952612635230513, 0.89034540525234296)	(1.0485820805862216, 0.93002885810688041, 1.2024578334680756)
Phormidium o211	Specific Growth Rate	1.28	0.66028	Bacteria	(0.87893463477002365, 0.83913839194487727, 0.92197764259131998)	(0.84497371158731693, 0.79952612635230513, 0.89034540525234296)	(1.0485820805862216, 0.93002885810688041, 1.2024578334680756)
Phormidium simplicissimum	Specific Growth Rate	0.143		Bacteria	(0.87893463477002365, 0.83913839194487727, 0.92197764259131998)	(0.84497371158731693, 0.79952612635230513, 0.89034540525234296)	(1.0485820805862216, 0.93002885810688041, 1.2024578334680756)
Planktothrix agardhii	Specific Growth Rate	1.793	0.0852424	Bacteria	(0.87893463477002365, 0.83913839194487727, 0.92197764259131998)	(0.84497371158731693, 0.79952612635230513, 0.89034540525234296)	(1.0485820805862216, 0.93002885810688041, 1.2024578334680756)
Planktothrix agardhii	Specific Growth Rate	1.31	0	Bacteria	(0.87893463477002365, 0.83913839194487727, 0.92197764259131998)	(0.84497371158731693, 0.79952612635230513, 0.89034540525234296)	(1.0485820805862216, 0.93002885810688041, 1.2024578334680756)
Planktothrix agardhii	Specific Growth Rate	0.556	0.00814542	Bacteria	(0.87893463477002365, 0.83913839194487727, 0.92197764259131998)	(0.84497371158731693, 0.79952612635230513, 0.89034540525234296)	(1.0485820805862216, 0.93002885810688041, 1.2024578334680756)
Planococcus halocryophilus	Specific Growth Rate	0.885	0.38358	Bacteria	(0.87893463477002365, 0.83913839194487727, 0.92197764259131998)	(0.84497371158731693, 0.79952612635230513, 0.89034540525234296)	(1.0485820805862216, 0.93002885810688041, 1.2024578334680756)
Prochlorococcus marinus	Specific Growth Rate	0.521	0.0602061	Bacteria	(0.87893463477002365, 0.83913839194487727, 0.92197764259131998)	(0.84497371158731693, 0.79952612635230513, 0.89034540525234296)	(1.0485820805862216, 0.93002885810688041, 1.2024578334680756)
Prochlorococcus marinus	Specific Growth Rate	0.944	0.280363	Bacteria	(0.87893463477002365, 0.83913839194487727, 0.92197764259131998)	(0.84497371158731693, 0.79952612635230513, 0.89034540525234296)	(1.0485820805862216, 0.93002885810688041, 1.2024578334680756)
Prochlorococcus marinus	Specific Growth Rate	0.979	0.200629	Bacteria	(0.87893463477002365, 0.83913839194487727, 0.92197764259131998)	(0.84497371158731693, 0.79952612635230513, 0.89034540525234296)	(1.0485820805862216, 0.93002885810688041, 1.2024578334680756)
Prochlorococcus marinus	Specific Growth Rate	0.772	0.221971	Bacteria	(0.87893463477002365, 0.83913839194487727, 0.92197764259131998)	(0.84497371158731693, 0.79952612635230513, 0.89034540525234296)	(1.0485820805862216, 0.93002885810688041, 1.2024578334680756)
Prochlorococcus marinus	Specific Growth Rate	0.731	0.182413	Bacteria	(0.87893463477002365, 0.83913839194487727, 0.92197764259131998)	(0.84497371158731693, 0.79952612635230513, 0.89034540525234296)	(1.0485820805862216, 0.93002885810688041, 1.2024578334680756)
[truncated: 382 more rows]

## Sheet: supp_fig_2
ID	Species	Process	E	Habitat	ConKingdom	TaxonomicGroup	Habitat_len	Habitat_ES	Habitat_ES_max	Habitat_ES_min	TaxGroup_len	TaxGroup_ES	TaxGroup_ES_max	TaxGroup_ES_min
[truncated: 140 more rows]
